# Supplementary material for: Arrhythmia onsets triggered by acute myocardial ischemia are not mediated by lysophosphoglycerides accumulation in ventricular myocardium
Source: Sci Rep. 2024 Apr 26;14:9589. doi: 10.1038/s41598-024-57047-5 (PMC11053080; doi:10.1038/s41598-024-57047-5)
Supplement: Supplementary file 1 — Supplementary Information 1. [file 41598_2024_57047_MOESM1_ESM.xlsx]

## Sheet: Sheet1
No.	LipidIon	LipidGroup	Class	FattyAcid	FA1	IonFormula	CalMz	RT (min)	Fold Change	P-value	FDR	OPLS-DA VIP	C11	C12	C13	C14	C15	C16	C17	C18	C19	C20	Aco5	Aco6	Aco7	Aco8	Aco12	Aco13	Aco15	Aco16	Aco17	Aco20	Oua1	Oua2	Oua4	Oua5	Oua6	Oua7	Oua8	Oua12	Oua14	Oua15
56POS	LPC(16:0)+H	LPC(16:0)+H	LPC	(16:0)	(16:0)	C24 H51 O7 N1 P1	496.34	3.14975	0.567897	0.0046651	0.0751263	5.37798	9.63232e+09	1.29949e+10	1.14418e+10	5.1879e+09	1.04547e+10	5.80411e+09	8.50976e+09	1.13365e+10	2.81547e+09	7.91567e+09	4.02006e+09	5.7697e+09	2.65879e+09	7.19018e+09	3.63832e+09	5.89582e+09	3.80367e+09	2.69967e+09	6.11453e+09	7.10128e+09	6.39246e+09	9.9611e+09	3.71115e+09	5.6288e+09	4.24984e+09	3.37328e+09	3.87735e+09	5.31819e+09	7.40784e+09	3.67121e+09
840NEG	LPC(16:0)+HCOO	LPC(16:0)+HCOO	LPC	(16:0)	(16:0)	C25 H51 O9 N1 P1	540.331	3.15443	0.580241	0.00130382	0.047551	5.4348	1.79444e+09	2.29222e+09	2.60339e+09	9.89946e+08	2.43883e+09	1.19792e+09	1.53758e+09	2.37099e+09	1.35055e+09	1.73109e+09	8.51733e+08	1.25472e+09	6.28805e+08	1.23109e+09	7.67594e+08	1.21405e+09	9.24958e+08	8.52584e+08	1.44768e+09	1.44921e+09	1.18878e+09	1.8435e+09	6.16429e+08	1.284e+09	9.04434e+08	5.87287e+08	1.01914e+09	1.69882e+09	1.45271e+09	7.31028e+08
41POS	LPC(16:0p)+H	LPC(16:0p)+H	LPC	(16:0p)	(16:0p)	C24 H51 O6 N1 P1	480.345	3.53237	0.522868	0.00255705	0.0578741	1.10439	3.67783e+08	3.85853e+08	5.58267e+08	1.42708e+08	3.37344e+08	2.4959e+08	3.04605e+08	3.46151e+08	1.95604e+08	2.18931e+08	9.42065e+07	2.20589e+08	1.08144e+08	2.66399e+08	8.70197e+07	1.95439e+08	1.47638e+08	1.06624e+08	2.21752e+08	1.76654e+08	2.19914e+08	3.2738e+08	1.22463e+08	2.25601e+08	1.46066e+08	1.16131e+08	1.51023e+08	1.8433e+08	2.06822e+08	8.40751e+07
91POS	LPC(18:0)+H	LPC(18:0)+H	LPC	(18:0)	(18:0)	C26 H55 O7 N1 P1	524.371	4.45532	0.432551	6.42762e-05	0.0113861	10.1999	1.73988e+10	2.27357e+10	3.17568e+10	1.73114e+10	1.83224e+10	1.27679e+10	2.09149e+10	2.61338e+10	1.60129e+10	1.65934e+10	5.08045e+09	1.544e+10	9.00415e+09	4.28459e+09	6.9389e+09	1.42493e+10	9.54054e+09	7.816e+09	1.11762e+10	2.95748e+09	1.22533e+10	4.19058e+09	2.98501e+09	1.395e+10	9.37079e+09	7.8804e+09	1.03087e+10	1.20205e+10	1.3915e+10	7.45509e+09
850NEG	LPC(18:0)+HCOO	LPC(18:0)+HCOO	LPC	(18:0)	(18:0)	C27 H55 O9 N1 P1	568.362	4.4628	0.579215	1.61384e-05	0.00667054	7.9313	3.1513e+09	3.56126e+09	3.79669e+09	2.47106e+09	4.2526e+09	3.71328e+09	3.20587e+09	3.79818e+09	2.17738e+09	4.09003e+09	2.0043e+09	2.04194e+09	1.65406e+09	2.18492e+09	1.48193e+09	1.67651e+09	1.72723e+09	1.82015e+09	2.52639e+09	2.70194e+09	2.77006e+09	3.08694e+09	1.62908e+09	2.81972e+09	2.13756e+09	1.49615e+09	7.47405e+08	1.52826e+09	2.40656e+09	1.14082e+09
86POS	LPC(18:1)+H	LPC(18:1)+H	LPC	(18:1)	(18:1)	C26 H53 O7 N1 P1	522.355	3.31203	0.420053	0.0022531	0.0549363	2.89097	1.78794e+09	2.56374e+09	3.15807e+09	6.02291e+08	2.13928e+09	1.23108e+09	1.65619e+09	1.87448e+09	7.32954e+08	1.18408e+09	4.93188e+08	1.2227e+09	3.82207e+08	7.0165e+08	3.92235e+08	7.12433e+08	4.46117e+08	4.68094e+08	1.36968e+09	9.23229e+08	1.25586e+09	1.45115e+09	3.7074e+08	9.21752e+08	5.0984e+08	4.42544e+08	5.24363e+08	8.68397e+08	1.17425e+09	4.56943e+08
87POS	LPC(18:1)+H	LPC(18:1)+H	LPC	(18:1)	(18:1)	C26 H53 O7 N1 P1	522.355	3.09517	0.538931	0.000433537	0.031268	2.19522	1.35673e+09	1.53153e+09	1.92172e+09	7.26984e+08	1.26934e+09	1.07349e+09	1.09015e+09	1.24493e+09	7.86625e+08	1.03541e+09	5.25404e+08	9.99657e+08	4.7506e+08	6.8489e+08	5.35817e+08	5.95975e+08	4.04135e+08	5.62075e+08	1.01607e+09	6.87993e+08	1.09946e+09	1.10692e+09	4.34489e+08	6.63782e+08	6.12823e+08	4.23754e+08	5.2209e+08	7.17954e+08	8.11568e+08	4.56974e+08
848NEG	LPC(18:1)+HCOO	LPC(18:1)+HCOO	LPC	(18:1)	(18:1)	C27 H53 O9 N1 P1	566.346	3.31704	0.395553	0.00594353	0.0805248	2.80187	3.52233e+08	8.1248e+08	4.01002e+08	1.40393e+08	4.57733e+08	2.50678e+08	2.32138e+08	6.79521e+08	1.61839e+08	2.26627e+08	1.22866e+08	1.61094e+08	1.18209e+08	1.63889e+08	8.97548e+07	1.80938e+08	1.27624e+08	9.7685e+07	2.23996e+08	1.83284e+08	3.15996e+08	2.60762e+08	8.91218e+07	1.83463e+08	1.24426e+08	8.14623e+07	1.21457e+08	2.1962e+08	3.05821e+08	8.94427e+07
85POS	LPC(18:2)+H	LPC(18:2)+H	LPC	(18:2)	(18:2)	C26 H51 O7 N1 P1	520.34	2.51351	0.397914	0.00798991	0.0953858	3.23707	3.87639e+09	4.12743e+09	3.46283e+09	6.88141e+08	2.21613e+09	1.13767e+09	1.55571e+09	4.50908e+09	9.38721e+08	1.08795e+09	7.83448e+08	1.15632e+09	7.40488e+08	1.13941e+09	5.55524e+08	9.22046e+08	6.65737e+08	9.11206e+08	1.22305e+09	1.29356e+09	1.24002e+09	2.9929e+09	3.83563e+08	1.82506e+09	1.05191e+09	4.81855e+08	5.88825e+08	1.4174e+09	2.65683e+09	1.30367e+09
847NEG	LPC(18:2)+HCOO	LPC(18:2)+HCOO	LPC	(18:2)	(18:2)	C27 H51 O9 N1 P1	564.331	2.52594	0.4788	0.00266065	0.0589145	3.46842	6.75397e+08	8.27006e+08	8.45968e+08	2.519e+08	7.98408e+08	4.8716e+08	9.73625e+08	5.47725e+08	2.52043e+08	3.68347e+08	2.64795e+08	4.52931e+08	1.78187e+08	3.45352e+08	1.35976e+08	2.3903e+08	2.02245e+08	2.03495e+08	4.37594e+08	4.26397e+08	4.96071e+08	5.22412e+08	1.0437e+08	3.68265e+08	2.95767e+08	1.47794e+08	2.28546e+08	4.16883e+08	6.23932e+08	2.17357e+08
82POS	LPC(18:3)+H	LPC(18:3)+H	LPC	(18:3)	(18:3)	C26 H49 O7 N1 P1	518.324	3.15164	0.612575	0.00230378	0.0549363	1.16916	5.16028e+08	4.44511e+08	6.89214e+08	3.30282e+08	5.88921e+08	3.6185e+08	3.83409e+08	4.33721e+08	3.13287e+08	3.88123e+08	1.96159e+08	4.29178e+08	1.72325e+08	3.37166e+08	1.82635e+08	2.97303e+08	2.23773e+08	1.66979e+08	3.75634e+08	3.44402e+08	3.39777e+08	4.62823e+08	1.79654e+08	3.75891e+08	2.2157e+08	1.66552e+08	2.32953e+08	3.9678e+08	3.45275e+08	1.87265e+08
111POS	LPC(20:4)+H	LPC(20:4)+H	LPC	(20:4)	(20:4)	C28 H51 O7 N1 P1	544.34	2.43937	0.715786	0.0019944	0.0541748	2.56724	2.9032e+09	3.94169e+09	4.51029e+09	2.99004e+09	3.41168e+09	3.24431e+09	2.67648e+09	3.60574e+09	2.65312e+09	3.78507e+09	2.69425e+09	2.8464e+09	3.24493e+09	2.68146e+09	2.22118e+09	2.72555e+09	2.02364e+09	1.24604e+09	2.65111e+09	1.8029e+09	2.76546e+09	3.14158e+09	1.95798e+09	2.18553e+09	1.60425e+09	1.82229e+09	1.90804e+09	1.18019e+09	2.58403e+09	9.84945e+08
856NEG	LPC(20:4)+HCOO	LPC(20:4)+HCOO	LPC	(20:4)	(20:4)	C29 H51 O9 N1 P1	588.331	2.44435	0.653452	0.000751072	0.0436295	2.93923	7.63301e+08	6.10256e+08	9.79097e+08	5.20525e+08	9.25473e+08	6.76318e+08	5.35383e+08	8.0837e+08	5.53628e+08	6.48117e+08	5.42353e+08	3.95598e+08	5.80823e+08	5.19412e+08	4.29652e+08	6.08351e+08	4.17404e+08	3.13635e+08	3.49495e+08	4.30818e+08	5.64283e+08	6.40295e+08	5.058e+08	4.95292e+08	4.03857e+08	3.49421e+08	4.19538e+08	3.14447e+08	5.39913e+08	1.98245e+08
130POS	LPC(22:6)+H	LPC(22:6)+H	LPC	(22:6)	(22:6)	C30 H51 O7 N1 P1	568.34	2.32896	0.586661	0.000440179	0.031268	2.42486	1.43602e+09	1.58222e+09	2.90997e+09	1.57985e+09	1.61204e+09	1.57069e+09	1.51761e+09	1.95047e+09	1.13371e+09	1.75749e+09	7.47929e+08	1.02089e+09	8.93905e+08	1.19487e+09	1.332e+09	1.07596e+09	1.16885e+09	5.96519e+08	1.00814e+09	9.63555e+08	1.29551e+09	1.61071e+09	1.0146e+09	1.60981e+09	6.66321e+08	7.84386e+08	1.1059e+09	5.28562e+08	8.46779e+08	3.43821e+08
866NEG	LPC(22:6)+HCOO	LPC(22:6)+HCOO	LPC	(22:6)	(22:6)	C31 H51 O9 N1 P1	612.331	2.332	0.662405	0.00318788	0.0618283	2.08034	2.40204e+08	3.3686e+08	4.67304e+08	4.02549e+08	3.03144e+08	2.75958e+08	2.49672e+08	4.13871e+08	3.64912e+08	4.73779e+08	1.20572e+08	2.13623e+08	2.91887e+08	2.92433e+08	2.99011e+08	2.89817e+08	2.83476e+08	1.21409e+08	1.90687e+08	2.34215e+08	1.9227e+08	2.65788e+08	2.18491e+08	2.8725e+08	2.15067e+08	1.23231e+08	1.75788e+08	1.13199e+08	1.38741e+08	8.23796e+07
26POS	LPE(16:0)+H	LPE(16:0)+H	LPE	(16:0)	(16:0)	C21 H45 O7 N1 P1	454.293	3.31008	0.664035	0.00782608	0.0953858	1.38155	7.3726e+08	1.04866e+09	1.11158e+09	4.862e+08	1.15408e+09	5.53401e+08	8.83392e+08	8.74479e+08	5.06934e+08	6.49479e+08	5.52495e+08	6.1746e+08	3.81837e+08	4.84575e+08	3.71513e+08	6.88462e+08	5.46297e+08	3.56798e+08	7.39911e+08	5.76555e+08	6.50539e+08	6.38282e+08	2.55892e+08	5.04275e+08	3.49956e+08	2.70817e+08	3.39937e+08	5.41707e+08	4.25897e+08	2.72737e+08
809NEG	LPE(16:0)-H	LPE(16:0)-H	LPE	(16:0)	(16:0)	C21 H43 O7 N1 P1	452.278	3.31593	0.629041	0.00809108	0.0953858	3.11154	7.30522e+08	9.76866e+08	1.08709e+09	3.55121e+08	1.13465e+09	4.85368e+08	7.59065e+08	9.1548e+08	4.91958e+08	5.67113e+08	5.01935e+08	5.2077e+08	3.2763e+08	4.84411e+08	3.02044e+08	5.62124e+08	4.93669e+08	3.32732e+08	6.59237e+08	5.35293e+08	6.77935e+08	5.64266e+08	2.81406e+08	4.449e+08	2.78899e+08	2.18872e+08	2.82137e+08	4.64518e+08	3.5992e+08	2.91124e+08
44POS	LPE(18:0)+H	LPE(18:0)+H	LPE	(18:0)	(18:0)	C23 H49 O7 N1 P1	482.324	4.71442	0.667111	0.00852507	0.0969825	2.56919	2.99372e+09	4.22474e+09	2.14031e+09	2.11019e+09	4.35665e+09	3.05644e+09	3.22274e+09	3.80268e+09	2.52295e+09	3.33795e+09	2.57872e+09	2.63148e+09	1.87307e+09	2.53098e+09	1.33906e+09	2.9075e+09	2.38849e+09	1.34942e+09	3.05111e+09	5.43212e+08	3.07205e+09	3.08291e+09	1.37773e+09	2.29827e+09	1.74338e+09	1.34847e+09	1.84148e+09	2.07359e+09	2.22837e+09	1.33641e+09
817NEG	LPE(18:0)-H	LPE(18:0)-H	LPE	(18:0)	(18:0)	C23 H47 O7 N1 P1	480.31	4.72619	0.629216	0.00815395	0.0953858	6.86242	3.56594e+09	5.31524e+09	5.67509e+09	1.91873e+09	5.34549e+09	3.29778e+09	3.56266e+09	2.14486e+09	2.56914e+09	3.37276e+09	2.38556e+09	2.50302e+09	1.85608e+09	2.58711e+09	1.61578e+09	3.05856e+09	2.02198e+09	1.53643e+09	2.92402e+09	2.64629e+09	1.34063e+09	2.74186e+09	1.44921e+09	2.70741e+09	1.84498e+09	6.02666e+08	1.94108e+09	2.54547e+09	2.39936e+09	1.41393e+09
818NEG	LPE(18:0)-H	LPE(18:0)-H	LPE	(18:0)	(18:0)	C23 H47 O7 N1 P1	480.31	5.08021	0.445091	0.0180188	0.16536	1.09782	5.55608e+07	1.23703e+08	1.21433e+08	6.80836e+06	1.71125e+07	3.95493e+07	6.84655e+07	1.25822e+08	8.48299e+07	1.10425e+08	4.46289e+07	5.94493e+07	3.2136e+07	6.00172e+07	1.0592e+07	6.52589e+07	8.37469e+06	5.26113e+06	9.09154e+06	4.06596e+07	4.64642e+07	5.33562e+07	1.11478e+07	3.62778e+07	3.86184e+07	4.60549e+06	2.80825e+07	2.35563e+07	1.53568e+07	1.95132e+07
37POS	LPE(18:2)+H	LPE(18:2)+H	LPE	(18:2)	(18:2)	C23 H45 O7 N1 P1	478.293	2.84907	0.606221	0.02192	0.1828	1.15441	4.72011e+08	6.48166e+08	5.27576e+08	2.45579e+08	9.19879e+08	3.68836e+08	5.67019e+08	5.41764e+08	2.20774e+08	3.85917e+08	3.33777e+08	4.58075e+08	1.79742e+08	3.27853e+08	1.00786e+08	2.68751e+08	1.72756e+08	2.26157e+08	5.01431e+08	3.99652e+08	4.44229e+08	3.99031e+08	9.75499e+07	2.3523e+08	1.64684e+08	9.53114e+07	1.55289e+08	3.5463e+08	3.17978e+08	2.24842e+08
823NEG	LPE(20:4)-H	LPE(20:4)-H	LPE	(20:4)	(20:4)	C25 H43 O7 N1 P1	500.278	2.55335	0.74801	0.00503045	0.0799712	1.99029	4.50525e+08	5.06998e+08	6.45223e+08	3.97852e+08	6.85429e+08	4.3388e+08	4.71255e+08	7.0792e+08	4.45903e+08	5.06276e+08	4.43331e+08	4.41543e+08	4.34254e+08	4.12467e+08	3.86431e+08	3.03717e+08	4.43145e+08	3.07406e+08	4.66525e+08	2.89177e+08	5.58799e+08	5.09844e+08	3.33938e+08	2.97822e+08	3.19484e+08	2.21472e+08	3.15621e+08	3.05204e+08	4.36938e+08	2.80061e+08
834NEG	LPE(22:5)-H	LPE(22:5)-H	LPE	(22:5)	(22:5)	C27 H45 O7 N1 P1	526.294	2.64179	0.642672	0.00441829	0.0745716	1.0511	5.9039e+07	7.78157e+07	1.04117e+08	8.78882e+07	1.06274e+08	1.00457e+08	1.18264e+08	1.20051e+08	5.83236e+07	8.09251e+07	9.03955e+07	6.97175e+07	5.96333e+07	7.00756e+07	6.03041e+07	2.71408e+07	5.95441e+07	4.8237e+07	8.34216e+07	1.83901e+07	9.18243e+07	9.4173e+07	4.95465e+07	6.4999e+07	7.53351e+06	1.3662e+07	5.67215e+07	5.81962e+07	5.0078e+07	2.99584e+07
95POS	LPE(22:6)+H	LPE(22:6)+H	LPE	(22:6)	(22:6)	C27 H45 O7 N1 P1	526.293	2.42625	0.769355	0.0080659	0.0953858	1.64603	1.13048e+09	1.96478e+09	2.44763e+09	1.82817e+09	2.16751e+09	1.89838e+09	1.80981e+09	2.17696e+09	1.60048e+09	1.9868e+09	1.12546e+09	1.56895e+09	1.50002e+09	1.47684e+09	1.70123e+09	1.6562e+09	1.68016e+09	1.01625e+09	1.85585e+09	1.04522e+09	1.54457e+09	2.00358e+09	1.4705e+09	1.62206e+09	9.74035e+08	8.6934e+08	1.57095e+09	8.07797e+08	9.86922e+08	6.05636e+08
832NEG	LPE(22:6)-H	LPE(22:6)-H	LPE	(22:6)	(22:6)	C27 H43 O7 N1 P1	524.278	2.43055	0.766219	0.041737	0.251232	3.51366	1.33341e+09	1.3825e+09	2.73132e+09	1.29791e+09	1.65002e+09	1.88087e+09	1.88105e+09	2.11592e+09	1.09517e+09	1.97446e+09	1.07363e+09	1.41629e+09	1.35976e+09	1.27609e+09	1.48766e+09	1.35863e+09	1.4408e+09	7.83564e+08	2.01511e+09	1.07671e+09	1.36503e+09	1.61833e+09	1.17012e+09	1.36504e+09	1.04004e+09	8.1786e+08	1.15829e+09	7.2694e+08	9.73618e+08	5.12817e+08
819NEG	LPG(16:0)-H	LPG(16:0)-H	LPG	(16:0)	(16:0)	C22 H44 O9 N0 P1	483.273	2.67591	0.510725	0.0371625	0.239395	1.23523	1.43647e+08	3.67014e+07	9.63643e+07	2.55698e+07	3.0976e+08	1.17112e+08	1.48481e+08	1.36284e+08	1.12431e+08	1.08915e+08	1.7208e+07	8.21192e+07	9.77951e+06	7.09274e+07	3.96153e+07	1.13463e+08	6.42162e+07	4.6815e+07	1.04133e+08	8.26049e+07	8.16469e+07	1.22023e+08	3.12545e+07	3.7382e+07	7.21665e+06	3.47514e+07	5.5873e+07	9.73543e+07	7.92383e+07	3.09196e+07
												sum diff	5.79242e+10	7.50539e+10	8.61902e+10	4.3096e+10	6.73749e+10	4.62741e+10	5.88353e+10	7.37158e+10	4.01516e+10	5.45851e+10	2.76888e+10	4.39942e+10	2.91459e+10	3.29991e+10	2.65026e+10	4.18884e+10	3.14265e+10	2.39912e+10	4.27418e+10	2.89307e+10	4.2263e+10	4.36925e+10	2.08512e+10	4.24378e+10	2.92834e+10	2.27744e+10	2.96765e+10	3.49225e+10	4.36898e+10	2.24212e+10
												sum diff whole group	6.03201e+11										3.29309e+11										3.32012e+11
												sum whole group	6.74784e+11										3.7821e+11										3.76429e+11
												diff/(diff+nondiff)	0.893917										0.870705										0.882006
24POS	LPE(16:1)+H	LPE(16:1)+H	LPE	(16:1)	(16:1)	C21 H43 O7 N1 P1	452.277	2.57822	0.500056	0.0407784	0.247869	0.134911	3.69603e+06	8.12862e+06	8.22483e+06	1.79024e+06	1.0876e+07	3.86502e+06	6.41095e+06	5.48974e+06	851013	3.52238e+06	3.9858e+06	3.02013e+06	444469	3.13357e+06	610199	1.5153e+06	1.97393e+06	722170	7.45111e+06	3.57368e+06	4.67814e+06	4.22741e+06	717801	3.68611e+06	2.82129e+06	304093	698789	4.5833e+06	1.78682e+06	585195
27POS	LPE(16:0)+H	LPE(16:0)+H	LPE	(16:0)	(16:0)	C21 H45 O7 N1 P1	454.293	3.10619	0.772484	0.0351691	0.236387	0.160703	2.06535e+07	2.8076e+07	2.31821e+07	1.4402e+07	2.85255e+07	1.98358e+07	2.742e+07	2.62649e+07	1.4085e+07	1.46108e+07	2.0621e+07	1.96169e+07	1.65358e+07	1.27992e+07	1.23721e+07	1.61436e+07	1.59708e+07	1.20394e+07	2.10853e+07	2.0488e+07	1.88009e+07	1.73608e+07	9.82823e+06	1.23795e+07	1.00352e+07	7.95571e+06	1.12113e+07	1.63143e+07	1.01394e+07	7.52837e+06
31POS	LPE(16:0p)+Na	LPE(16:0p)+Na	LPE	(16:0p)	(16:0p)	C21 H44 O6 N1 P1 Na1	460.28	3.77513	0.507632	0.00154508	0.0532194	0.336321	2.83997e+07	3.80746e+07	3.93102e+07	1.46835e+07	4.52271e+07	2.00844e+07	2.76436e+07	2.84141e+07	1.59835e+07	2.26819e+07	1.1448e+07	2.33101e+07	6.17215e+06	1.64788e+07	8.33901e+06	1.88088e+07	1.5777e+07	7.48341e+06	1.99839e+07	1.45911e+07	1.98539e+07	2.24096e+07	8.83543e+06	1.60736e+07	9.55791e+06	1.12181e+07	1.13961e+07	2.17917e+07	2.2814e+07	1.08567e+07
32POS	LPE(17:1)+H	LPE(17:1)+H	LPE	(17:1)	(17:1)	C22 H45 O7 N1 P1	466.293	2.967	0.720486	0.319322	0.645937	0.0552682	1.90475e+06	3.07053e+06	2.69345e+06	337143	2.79652e+06	613246	2.03418e+06	730998	256479	1.17305e+06	717029	1.79691e+06	257419	450388	779508	1.31106e+06	1.02979e+06	665884	3.06576e+06	1.17328e+06	1.95951e+06	874051	161554	374317	374528	335120	521542	1.40801e+06	1.10486e+06	270638
33POS	LPE(17:0)+H	LPE(17:0)+H	LPE	(17:0)	(17:0)	C22 H47 O7 N1 P1	468.308	3.93884	0.615945	0.00785923	0.0953858	0.434034	6.67058e+07	9.2351e+07	9.01804e+07	3.66056e+07	9.69778e+07	4.91888e+07	6.77045e+07	9.47904e+07	3.25263e+07	5.11384e+07	4.96961e+07	5.54469e+07	2.78321e+07	4.02354e+07	2.11691e+07	5.02076e+07	3.90534e+07	3.24754e+07	5.80628e+07	4.35359e+07	5.22125e+07	5.33112e+07	1.49244e+06	4.88254e+07	2.80177e+07	2.56816e+07	2.97016e+07	5.39658e+07	3.90319e+07	2.70444e+07
34POS	LPC(14:0)+H	LPC(14:0)+H	LPC	(14:0)	(14:0)	C22 H47 O7 N1 P1	468.308	2.36222	0.423841	0.000436112	0.031268	0.481313	4.63579e+07	5.34983e+07	6.78514e+07	2.06741e+07	7.40806e+07	2.63397e+07	5.0352e+07	5.474e+07	2.56347e+07	3.77883e+07	1.45208e+07	2.656e+07	9.34032e+06	2.27031e+07	1.06326e+07	2.28222e+07	1.58741e+07	1.50886e+07	2.87557e+07	2.75322e+07	3.14474e+07	3.26184e+07	1.19676e+07	2.57431e+07	1.84551e+07	1.14568e+07	1.45064e+07	2.19258e+07	2.77519e+07	1.32131e+07
35POS	LPE(16:0)+Na	LPE(16:0)+Na	LPE	(16:0)	(16:0)	C21 H44 O7 N1 P1 Na1	476.275	3.31008	0.711473	0.0211268	0.181325	0.301203	5.09257e+07	7.1774e+07	7.30524e+07	3.56771e+07	6.33806e+07	3.97205e+07	3.96274e+07	4.73024e+07	3.355e+07	3.92499e+07	3.37061e+07	4.29473e+07	2.27958e+07	2.67188e+07	2.71559e+07	5.23664e+07	3.8111e+07	2.7466e+07	4.75643e+07	3.28212e+07	5.11416e+07	3.87665e+07	1.69578e+07	3.83757e+07	2.80489e+07	1.47619e+07	2.76158e+07	3.48443e+07	2.79347e+07	2.41551e+07
36POS	LPE(18:3)+H	LPE(18:3)+H	LPE	(18:3)	(18:3)	C23 H43 O7 N1 P1	476.277	2.3346	0.566718	0.0349134	0.236387	0.203689	1.63245e+07	2.26729e+07	1.58462e+07	4.15676e+06	2.02322e+07	8.86624e+06	1.73423e+07	1.57077e+07	3.9573e+06	6.02091e+06	7.54888e+06	1.36025e+07	3.91155e+06	6.73759e+06	572095	5.98541e+06	7.3754e+06	5.40399e+06	1.27124e+07	1.04621e+07	1.28096e+07	7.94431e+06	1.39126e+06	5.66207e+06	5.3861e+06	2.63722e+06	3.90843e+06	1.02249e+07	9.5074e+06	5.5394e+06
38POS	LPC(16:1p)+H	LPC(16:1p)+H	LPC	(16:1p)	(16:1p)	C24 H49 O6 N1 P1	478.329	3.14561	0.682811	0.119205	0.429693	0.108336	1.17893e+07	1.13289e+07	7.26342e+06	1.1176e+07	3.83324e+06	9.98268e+06	5.44458e+06	1.84747e+07	6.94833e+06	3.79475e+06	4.75599e+06	9.82437e+06	2.01297e+06	4.64962e+06	7.09404e+06	9.93119e+06	1.04189e+07	1.58092e+06	4.55011e+06	6.65947e+06	1.76633e+07	1.42127e+07	5.66942e+06	9.72036e+06	2.48293e+06	1.49066e+06	6.95348e+06	7.29966e+06	1.01105e+07	6.46019e+06
39POS	LPE(18:1)+H	LPE(18:1)+H	LPE	(18:1)	(18:1)	C23 H47 O7 N1 P1	480.308	3.4886	0.712214	0.223009	0.546505	0.900865	4.75329e+08	7.59307e+08	7.91351e+08	1.95426e+08	6.47505e+08	2.54174e+08	4.76786e+08	6.36797e+08	4.74061e+07	3.56742e+07	2.84652e+08	4.22554e+08	1.59728e+08	3.26666e+08	1.6526e+08	3.57111e+08	2.32756e+08	1.88968e+08	5.72638e+08	3.66256e+08	3.4621e+08	4.14151e+08	9.82554e+06	2.88824e+08	2.7321e+08	1.19951e+08	1.32384e+08	3.63445e+08	3.01505e+08	1.95817e+08
40POS	LPE(18:1)+H	LPE(18:1)+H	LPE	(18:1)	(18:1)	C23 H47 O7 N1 P1	480.308	3.25802	0.760807	0.0402857	0.247869	0.363757	8.99877e+07	1.02984e+08	1.30069e+08	5.06559e+07	1.00124e+08	9.19269e+07	8.93261e+07	1.07648e+08	4.66483e+07	7.19713e+07	5.99931e+07	9.13472e+07	5.48009e+07	6.65902e+07	5.14471e+07	6.67621e+07	5.29178e+07	5.54693e+07	9.61465e+07	7.50558e+07	1.74508e+07	7.07828e+06	3.8929e+07	5.11978e+07	1.73961e+07	2.95679e+07	2.75466e+06	6.17422e+06	4.40646e+07	3.65454e+07
45POS	LPE(18:0)+H	LPE(18:0)+H	LPE	(18:0)	(18:0)	C23 H49 O7 N1 P1	482.324	4.40114	0.817018	0.0905758	0.377599	0.19074	4.83328e+07	5.32067e+07	5.6856e+07	2.69223e+07	4.24147e+07	5.78952e+07	4.71439e+07	4.67577e+07	3.18404e+07	5.80809e+07	5.65855e+07	3.74378e+07	3.40066e+07	3.63596e+07	2.53162e+07	3.89458e+07	4.16147e+07	2.26755e+07	5.43658e+07	3.6242e+07	5.41743e+07	4.37463e+07	2.56295e+07	2.92541e+07	2.25641e+07	1.48631e+07	2.4808e+07	3.34427e+07	2.86845e+07	2.31624e+07
47POS	LPC(16:0e)+H	LPC(16:0e)+H	LPC	(16:0e)	(16:0e)	C24 H53 O6 N1 P1	482.361	3.6928	0.541364	0.000561665	0.0348232	0.246495	2.00191e+07	1.82892e+07	1.88379e+07	1.5403e+07	2.56788e+07	1.71795e+07	1.37616e+07	1.82234e+07	1.34381e+07	1.57772e+07	1.04954e+07	1.24215e+07	7.14066e+06	1.85905e+07	7.74482e+06	1.57589e+07	9.49725e+06	7.5936e+06	3.7181e+06	2.6484e+06	1.55047e+07	3.50489e+06	6.20821e+06	1.25005e+07	8.0361e+06	9.58144e+06	9.60999e+06	1.13508e+07	1.43641e+07	8.19177e+06
50POS	LPG(16:0)+H	LPG(16:0)+H	LPG	(16:0)	(16:0)	C22 H46 O9 N0 P1	485.287	2.67597	0.533634	0.00318432	0.0618283	0.371123	4.18457e+07	4.6197e+07	6.53171e+07	2.6151e+07	4.52078e+07	2.31102e+07	3.29871e+07	4.1324e+07	2.36818e+07	2.49236e+07	9.16773e+06	2.57505e+07	1.15846e+07	3.36713e+07	1.23223e+07	3.03248e+07	1.76413e+07	1.10285e+07	2.38041e+07	2.25473e+07	2.48927e+07	3.18914e+07	8.63062e+06	1.41796e+06	1.62828e+07	9.93475e+06	1.68603e+07	2.76532e+07	2.36685e+07	1.111e+07
51POS	LPE(18:1p)+Na	LPE(18:1p)+Na	LPE	(18:1p)	(18:1p)	C23 H46 O6 N1 P1 Na1	486.295	3.96837	0.525993	0.00351071	0.0659589	0.291102	2.44806e+07	2.65742e+07	3.91848e+07	1.05734e+07	3.39228e+07	1.79103e+07	2.28496e+07	2.1604e+07	1.44049e+07	1.37677e+07	9.92361e+06	1.8352e+07	7.09136e+06	1.58106e+07	7.50971e+06	1.43514e+07	1.00925e+07	5.59793e+06	1.65042e+07	1.32583e+07	1.58953e+07	1.99502e+07	6.91482e+06	1.51936e+07	9.8685e+06	6.14335e+06	9.91315e+06	1.68113e+07	1.47798e+07	9.12834e+06
52POS	LPE(18:0p)+Na	LPE(18:0p)+Na	LPE	(18:0p)	(18:0p)	C23 H48 O6 N1 P1 Na1	488.311	5.46384	0.55703	0.182648	0.512408	0.23565	1.22088e+07	2.30593e+07	7.99859e+06	6.01515e+06	1.02619e+08	4.11356e+06	5.2859e+07	8.76382e+07	2.90948e+07	4.27854e+07	2.58153e+07	4.97947e+06	7.47775e+06	4.40572e+07	1.09977e+07	2.56343e+07	2.77072e+07	1.67024e+07	6.9785e+06	3.48553e+07	3.08301e+07	3.43088e+07	1.35334e+06	2.53639e+07	1.66673e+07	705001	1.90636e+07	3.74756e+07	2.1295e+06	1.20113e+07
53POS	LPE(17:0)+Na	LPE(17:0)+Na	LPE	(17:0)	(17:0)	C22 H46 O7 N1 P1 Na1	490.29	3.93884	0.67354	0.0567265	0.301851	0.0936376	3.41553e+06	7.07811e+06	6.41513e+06	3.01831e+06	7.43428e+06	3.55769e+06	4.83371e+06	6.61369e+06	2.87973e+06	3.18781e+06	4.45561e+06	5.04502e+06	2.61325e+06	3.81237e+06	1.70478e+06	3.82548e+06	3.22496e+06	869644	5.70342e+06	1.36768e+06	4.27083e+06	4.57149e+06	608774	3.34711e+06	2.66616e+06	1.80979e+06	2.39188e+06	3.30218e+06	3.43569e+06	2.50338e+06
54POS	LPC(16:1)+H	LPC(16:1)+H	LPC	(16:1)	(16:1)	C24 H49 O7 N1 P1	494.324	2.48909	0.658852	0.196949	0.527466	0.495409	2.2598e+08	3.44975e+08	1.43682e+08	3.18093e+07	7.45901e+07	1.57325e+08	4.08175e+07	2.39277e+08	1.30454e+08	4.78984e+07	8.36987e+07	1.42417e+08	4.43335e+07	1.24652e+08	7.92595e+07	4.54405e+07	2.45485e+07	7.45094e+07	2.0393e+08	1.23855e+08	1.66138e+08	1.3587e+08	4.52403e+07	1.15588e+08	1.0874e+08	6.12478e+07	9.23287e+07	1.80295e+08	1.25111e+08	7.53212e+07
55POS	LPC(16:1)+H	LPC(16:1)+H	LPC	(16:1)	(16:1)	C24 H49 O7 N1 P1	494.324	4.08868	0.782935	0.269557	0.594638	0.0406781	2.42543e+06	3.62762e+06	804930	1.04236e+06	878622	2.11293e+06	2.46548e+06	2.60081e+06	1.00878e+06	1.3328e+06	1.42257e+06	2.12829e+06	857960	1.59713e+06	883617	1.45421e+06	982406	857821	2.45082e+06	1.6927e+06	2.13565e+06	641040	477810	1.50221e+06	1.222e+06	441032	874287	1.76431e+06	1.39271e+06	1.28841e+06
57POS	LPC(16:0)+H	LPC(16:0)+H	LPC	(16:0)	(16:0)	C24 H51 O7 N1 P1	496.34	2.93896	0.775466	0.0585371	0.304236	0.651242	3.66562e+08	5.46017e+08	3.78289e+08	2.91571e+08	4.09446e+08	3.96738e+08	3.82504e+08	4.72913e+08	1.24304e+08	2.85208e+08	3.59256e+08	2.88856e+08	2.16987e+08	3.45131e+08	2.74654e+08	2.72103e+08	2.12969e+08	2.00019e+08	3.24237e+08	3.38994e+08	3.66841e+08	4.5139e+08	2.40472e+08	2.41865e+08	2.35289e+08	1.59812e+08	2.19617e+08	2.76033e+08	2.62657e+08	1.95993e+08
59POS	LPE(18:2)+Na	LPE(18:2)+Na	LPE	(18:2)	(18:2)	C23 H44 O7 N1 P1 Na1	500.275	2.63499	0.647661	0.0548011	0.297224	0.288597	3.22022e+07	6.34386e+07	5.83053e+07	1.85392e+07	5.10606e+07	3.37129e+07	5.62143e+07	8.32714e+06	2.39346e+07	3.07419e+07	3.71749e+07	3.01256e+07	1.73748e+07	2.59785e+07	1.16784e+07	2.05713e+07	1.8065e+07	1.82494e+07	3.3769e+07	3.0842e+07	2.45792e+07	3.3924e+07	9.64543e+06	1.89002e+07	1.7128e+07	9.97904e+06	1.54773e+07	2.99768e+07	1.99818e+07	1.81331e+07
60POS	LPE(20:4)+H	LPE(20:4)+H	LPE	(20:4)	(20:4)	C25 H45 O7 N1 P1	502.293	2.54781	0.868612	0.176497	0.508967	0.501799	4.27229e+08	6.17609e+08	6.71729e+08	3.27951e+08	5.1029e+08	4.86191e+08	5.28501e+08	4.84738e+08	3.01056e+08	4.57313e+08	5.06444e+08	5.11637e+08	4.76847e+08	3.7906e+08	4.18106e+08	3.78688e+08	3.38867e+08	3.75618e+08	5.24673e+08	2.70351e+08	5.35976e+08	4.19387e+08	3.00239e+08	3.36149e+08	3.64043e+08	2.70763e+08	2.57238e+08	3.74867e+08	4.58411e+08	3.16031e+08
61POS	LPE(18:1)+Na	LPE(18:1)+Na	LPE	(18:1)	(18:1)	C23 H46 O7 N1 P1 Na1	502.29	3.4886	0.250982	0.00633526	0.0844457	0.506664	4.41512e+07	7.86733e+07	6.50315e+07	1.87177e+06	6.9164e+07	1.38672e+07	5.34746e+07	4.95604e+07	3.07692e+06	4.02968e+07	1.29494e+07	6.75052e+06	6.23242e+06	3.07545e+06	1.45465e+06	3.43924e+06	2.53841e+06	4.6901e+06	5.77637e+07	6.30966e+06	2.91678e+07	4.44916e+06	2.33266e+06	2.30863e+07	3.95754e+06	7.0535e+06	1.43226e+07	8.42189e+07	2.63829e+06	2.88562e+06
62POS	LPE(18:0)+Na	LPE(18:0)+Na	LPE	(18:0)	(18:0)	C23 H48 O7 N1 P1 Na1	504.306	4.71442	0.63451	0.0017973	0.0541748	0.715924	1.53269e+08	1.89209e+08	2.32666e+08	1.32405e+08	2.35104e+08	1.71091e+08	2.0085e+08	2.49251e+08	1.44954e+08	1.77683e+08	1.08361e+08	1.44177e+08	8.56791e+07	1.39441e+08	1.00021e+08	1.65843e+08	1.17571e+08	8.70037e+07	1.999e+08	4.89952e+07	1.76079e+08	1.57737e+08	7.90226e+07	1.24848e+08	9.90181e+07	8.45184e+07	1.07076e+08	1.49378e+08	1.31896e+08	9.06198e+07
63POS	LPC(18:2p)+H	LPC(18:2p)+H	LPC	(18:2p)	(18:2p)	C26 H51 O6 N1 P1	504.345	2.92352	0.533985	0.0320158	0.223826	0.238766	2.11893e+07	2.39421e+07	3.47742e+07	1.35819e+07	1.71592e+06	2.33562e+07	1.87979e+07	2.55638e+07	2.89814e+06	1.99317e+07	1.71501e+06	1.44798e+07	8.71148e+06	1.35337e+07	2.09723e+06	1.10647e+07	7.78394e+06	6.5302e+06	2.16562e+07	1.1616e+07	9.25609e+06	1.89442e+07	2.11813e+06	1.11707e+07	8.04714e+06	6.2339e+06	9.44911e+06	1.3437e+07	2.09143e+06	3.40771e+06
64POS	LPE(20:2)+H	LPE(20:2)+H	LPE	(20:2)	(20:2)	C25 H49 O7 N1 P1	506.324	3.49817	0.764074	0.0974006	0.387105	0.0555753	2.75931e+06	3.2839e+06	3.30943e+06	2.82369e+06	1.39835e+06	2.93898e+06	4.15658e+06	4.92447e+06	1.87396e+06	3.64641e+06	1.19458e+06	2.95952e+06	880190	2.65509e+06	2.19542e+06	3.34345e+06	3.17202e+06	1.75248e+06	2.76156e+06	2.85995e+06	1.58167e+06	1.36361e+06	2.36059e+06	2.50014e+06	1.47858e+06	1.46595e+06	677039	942984	687504	1.07597e+06
65POS	LPC(18:1p)+H	LPC(18:1p)+H	LPC	(18:1p)	(18:1p)	C26 H53 O6 N1 P1	506.361	3.71679	0.41234	0.000774071	0.0436295	0.475273	5.63317e+07	5.25664e+07	8.71583e+07	2.73253e+07	5.32022e+07	3.72568e+07	4.12627e+07	3.77363e+07	2.81018e+07	3.51938e+07	1.2346e+07	6.8837e+06	2.03878e+07	3.78578e+07	5.73592e+06	3.04895e+07	2.18171e+07	1.20247e+07	1.01361e+07	3.04042e+07	4.06443e+07	4.65823e+07	1.41539e+07	9.74126e+06	1.931e+07	1.64479e+07	2.29637e+07	3.59465e+07	3.43098e+07	1.48041e+07
66POS	LPC(18:1p)+H	LPC(18:1p)+H	LPC	(18:1p)	(18:1p)	C26 H53 O6 N1 P1	506.361	4.45109	0.611916	0.0349186	0.236387	0.180291	8.58302e+06	1.99647e+07	9.22476e+06	6.14662e+06	2.66159e+07	1.65561e+07	2.11805e+07	2.95565e+07	2.37603e+07	1.41522e+07	1.90016e+07	1.68093e+07	8.09316e+06	7.23359e+06	8.14053e+06	1.6273e+07	1.04591e+07	3.02891e+06	1.03464e+07	8.15297e+06	1.37954e+07	1.78544e+07	6.92662e+06	9.10378e+06	3.80577e+06	2.20291e+06	7.13584e+06	1.07607e+07	3.36604e+06	4.3832e+06
67POS	LPC(17:1)+H	LPC(17:1)+H	LPC	(17:1)	(17:1)	C25 H51 O7 N1 P1	508.34	2.86015	0.505224	0.00864337	0.0974343	0.20004	1.31447e+07	1.71698e+07	1.81663e+07	6.69631e+06	6.0247e+06	9.7053e+06	1.20343e+07	1.56939e+07	2.00978e+06	9.86512e+06	4.60016e+06	7.06107e+06	4.57725e+06	3.06346e+06	3.67764e+06	3.3566e+06	4.72599e+06	4.24383e+06	1.074e+07	9.78634e+06	9.73367e+06	1.05555e+07	3.30014e+06	8.22608e+06	5.96655e+06	4.75857e+06	5.04632e+06	8.34344e+06	8.1648e+06	5.80471e+06
68POS	LPE(20:1)+H	LPE(20:1)+H	LPE	(20:1)	(20:1)	C25 H51 O7 N1 P1	508.34	4.86095	0.598975	0.00660313	0.0852905	0.229004	1.86746e+07	2.64256e+07	2.50171e+07	8.02599e+06	1.69724e+07	1.26415e+07	1.91155e+07	2.75512e+07	1.34099e+07	1.266e+07	1.16439e+07	1.38299e+07	6.32409e+06	1.06459e+07	7.13056e+06	1.50118e+07	1.13298e+07	5.59533e+06	1.52276e+07	1.13724e+07	1.29745e+07	1.78926e+07	8.78934e+06	1.14379e+07	6.72435e+06	4.62886e+06	7.88208e+06	1.3299e+07	9.59381e+06	4.14449e+06
69POS	LPC(18:0p)+H	LPC(18:0p)+H	LPC	(18:0p)	(18:0p)	C26 H55 O6 N1 P1	508.376	3.85315	0.553994	0.00220847	0.0549363	0.139941	4.49652e+06	6.36248e+06	9.5655e+06	3.56372e+06	8.01172e+06	5.5135e+06	4.3107e+06	6.80301e+06	4.26312e+06	4.44083e+06	3.51228e+06	4.07223e+06	1.46137e+06	4.76168e+06	1.87362e+06	4.31977e+06	2.84928e+06	1.69694e+06	4.18937e+06	3.02452e+06	4.30481e+06	4.91616e+06	1.66924e+06	3.70783e+06	2.32591e+06	2.18109e+06	2.38177e+06	4.27722e+06	4.31719e+06	1.97568e+06
72POS	LPG(18:2)+H	LPG(18:2)+H	LPG	(18:2)	(18:2)	C24 H46 O9 N0 P1	509.287	2.23629	0.518753	3.22341e-05	0.00799406	0.355942	2.86927e+07	3.62287e+07	3.80944e+07	1.66829e+07	3.14005e+07	2.65065e+07	3.27182e+07	2.29662e+07	1.99314e+07	2.93056e+07	1.19865e+07	1.57581e+07	1.41645e+07	1.76927e+07	1.57937e+07	1.68936e+07	7.68103e+06	9.9898e+06	1.97571e+07	1.68448e+07	8.1881e+06	2.24525e+07	8.2842e+06	2.21376e+07	1.11493e+07	7.37562e+06	1.36574e+07	1.12377e+07	9.90158e+06	6.94884e+06
73POS	LPC(17:0)+H	LPC(17:0)+H	LPC	(17:0)	(17:0)	C25 H53 O7 N1 P1	510.355	3.7223	0.495952	0.000334422	0.0296202	0.998199	2.28767e+08	2.89731e+08	3.29417e+08	1.13725e+08	2.74173e+08	1.94056e+08	2.11774e+08	3.08418e+08	9.83085e+07	2.15953e+08	1.14523e+08	1.28545e+08	1.03077e+08	1.10845e+08	6.65186e+07	1.39424e+08	1.05563e+08	7.71784e+07	1.28997e+08	1.48325e+08	1.67515e+08	1.9235e+08	8.63653e+07	2.04156e+08	1.29351e+08	1.01514e+08	1.09947e+08	1.29645e+08	1.52099e+08	9.97129e+07
74POS	LPE(20:0)+H	LPE(20:0)+H	LPE	(20:0)	(20:0)	C25 H53 O7 N1 P1	510.355	6.68935	0.631692	0.0133923	0.131797	0.184415	1.14008e+07	1.96675e+07	2.04107e+07	5.8281e+06	1.61802e+07	1.0276e+07	1.54697e+07	1.28277e+07	7.61412e+06	1.01632e+07	1.05709e+07	9.85811e+06	6.23192e+06	6.0634e+06	4.81691e+06	8.74773e+06	7.94562e+06	5.19511e+06	1.24798e+07	1.01082e+07	1.07419e+07	1.21968e+07	4.01235e+06	1.03647e+07	4.69901e+06	3.0867e+06	5.1823e+06	7.01263e+06	8.2479e+06	5.00578e+06
75POS	LPC(18:0e)+H	LPC(18:0e)+H	LPC	(18:0e)	(18:0e)	C26 H57 O6 N1 P1	510.392	5.30456	0.570642	0.00285214	0.0610192	0.0856628	1.72208e+06	2.78901e+06	2.66885e+06	2.05154e+06	3.57166e+06	2.55768e+06	1.92537e+06	1.86836e+06	2.15709e+06	2.39527e+06	956820	1.5684e+06	661110	2.89061e+06	319423	2.18446e+06	1.02192e+06	1.21013e+06	1.61681e+06	1.09849e+06	1.89987e+06	1.50191e+06	566170	1.86937e+06	822696	1.1131e+06	912359	2.33836e+06	1.61146e+06	1.32368e+06
77POS	LPG(18:1)+H	LPG(18:1)+H	LPG	(18:1)	(18:1)	C24 H48 O9 N0 P1	511.303	2.63005	0.805394	0.138367	0.455105	0.103257	2.62577e+06	1.60288e+07	1.53521e+07	1.01627e+07	1.08562e+07	1.13504e+07	1.33084e+07	1.43371e+07	9.69189e+06	1.2743e+07	6.49245e+06	1.03958e+07	9.81359e+06	1.06563e+07	1.36721e+07	1.00673e+07	8.16647e+06	6.53451e+06	1.21621e+07	5.83282e+06	1.09217e+07	1.10686e+07	6.91261e+06	7.60782e+06	8.07532e+06	5.17745e+06	7.27145e+06	1.0732e+07	5.92912e+06	5.47839e+06
79POS	LPG(18:0)+H	LPG(18:0)+H	LPG	(18:0)	(18:0)	C24 H50 O9 N0 P1	513.319	3.70339	0.644523	0.00565016	0.080353	0.140742	6.42222e+06	7.61891e+06	1.40839e+07	4.80941e+06	7.58378e+06	6.61706e+06	7.98476e+06	9.97336e+06	7.2077e+06	7.15284e+06	4.94729e+06	5.26503e+06	3.61139e+06	6.61349e+06	5.0333e+06	7.32618e+06	5.11193e+06	2.90541e+06	6.00549e+06	4.39039e+06	6.04117e+06	1.11111e+07	1.65098e+06	7.09816e+06	3.56291e+06	4.21805e+06	4.2859e+06	3.50183e+06	5.32296e+06	3.73194e+06
80POS	LPC(18:4)+H	LPC(18:4)+H	LPC	(18:4)	(18:4)	C26 H47 O7 N1 P1	516.308	2.51063	0.420088	0.0288853	0.209461	0.172738	7.59439e+06	1.19459e+07	1.53608e+07	952442	1.0101e+07	2.11047e+06	8.65134e+06	9.50677e+06	3.19781e+06	1.19166e+06	316568	3.84115e+06	3.60167e+06	1.84933e+06	2.48736e+06	2.21347e+06	676338	1.6342e+06	7.76621e+06	5.27723e+06	7.94747e+06	7.43572e+06	3.10375e+06	959731	1.77262e+06	714782	2.63536e+06	4.31893e+06	4.26564e+06	2.3629e+06
81POS	LPC(18:3)+H	LPC(18:3)+H	LPC	(18:3)	(18:3)	C26 H49 O7 N1 P1	518.324	2.25389	0.569733	0.125935	0.435911	0.324467	1.90127e+07	8.78257e+07	9.79001e+07	4.46919e+06	1.53643e+07	1.39274e+07	4.97624e+07	4.29621e+07	2.87309e+07	4.69352e+07	1.92437e+07	8.40244e+06	2.93934e+06	3.54759e+07	9.72256e+06	2.84533e+07	2.30652e+07	1.86292e+07	4.3789e+07	4.20981e+07	3.9828e+07	4.48509e+07	2.35207e+06	3.56739e+07	9.40925e+06	1.66434e+07	2.10417e+07	1.17382e+07	4.07027e+07	4.92913e+06
83POS	LPC(18:3)+H	LPC(18:3)+H	LPC	(18:3)	(18:3)	C26 H49 O7 N1 P1	518.324	2.924	0.744442	0.00466268	0.0751263	0.161749	1.45387e+07	1.54146e+07	2.22065e+07	1.33305e+07	1.76116e+07	1.47986e+07	1.35553e+07	1.48694e+07	1.11198e+07	1.40292e+07	1.21184e+07	1.31504e+07	1.08888e+07	1.19796e+07	8.72106e+06	1.02686e+07	8.63754e+06	8.31393e+06	1.54817e+07	1.32038e+07	1.58116e+07	1.60301e+07	8.54776e+06	1.19189e+07	8.0434e+06	6.11926e+06	9.71508e+06	1.2103e+07	9.61496e+06	8.6053e+06
84POS	LPE(19:0)+Na	LPE(19:0)+Na	LPE	(19:0)	(19:0)	C24 H50 O7 N1 P1 Na1	518.322	5.6713	0.959215	0.863	0.956318	0.0272937	937588	3.21859e+06	1.19041e+06	1.08542e+06	968614	1.0319e+06	1.34634e+06	1.78446e+06	323856	672565	1.48277e+06	1.65295e+06	1.27666e+06	1.17e+06	902153	1.73281e+06	536700	373918	1.75103e+06	1.16849e+06	1.20583e+06	963864	284039	1.54528e+06	1.15494e+06	821349	1.09309e+06	1.46752e+06	1.29923e+06	942015
89POS	LPE(20:4)+Na	LPE(20:4)+Na	LPE	(20:4)	(20:4)	C25 H44 O7 N1 P1 Na1	524.275	2.54781	1.02891	0.800409	0.942262	0.0971641	2.42887e+07	3.56034e+07	3.61328e+07	1.8856e+07	3.41966e+07	3.18191e+07	2.8013e+07	6.74927e+06	2.84393e+07	3.13513e+07	3.20605e+07	3.49163e+07	2.8133e+07	2.62291e+07	2.82854e+07	2.98504e+07	2.24858e+07	2.66224e+07	3.12119e+07	2.36182e+07	3.40692e+07	3.25743e+07	2.2133e+07	3.05611e+07	2.61491e+07	1.97137e+07	1.92141e+07	3.32359e+07	3.41702e+07	2.09137e+07
90POS	LPC(18:0)+H	LPC(18:0)+H	LPC	(18:0)	(18:0)	C26 H55 O7 N1 P1	524.371	5.45614	0.563045	0.0372141	0.239395	0.135	6.46179e+06	4.99352e+06	1.63842e+07	5.75888e+06	4.4018e+06	7.54813e+06	8.9516e+06	1.12279e+07	4.97822e+06	5.22093e+06	6.8474e+06	1.00294e+07	4.40865e+06	3.5403e+06	4.95951e+06	5.48414e+06	919548	3.54211e+06	1.41371e+06	1.60548e+06	6.32014e+06	3.15267e+06	1.73268e+06	3.62977e+06	1.62275e+06	775565	5.13078e+06	789414	8.35153e+06	1.74583e+06
92POS	LPC(18:0)+H	LPC(18:0)+H	LPC	(18:0)	(18:0)	C26 H55 O7 N1 P1	524.371	4.12368	0.606835	0.0045872	0.0751263	0.758	2.03065e+08	2.25539e+08	3.49069e+08	1.24678e+08	1.43405e+08	1.92292e+08	2.01472e+08	2.12665e+08	1.14335e+08	1.55601e+08	5.53222e+07	1.46051e+08	1.19677e+08	1.27937e+08	1.07578e+08	1.066e+08	1.21716e+08	8.17044e+07	1.50802e+08	1.49022e+08	1.32855e+08	1.47394e+08	8.80675e+07	4.48402e+07	7.5451e+07	8.23378e+07	8.33941e+07	1.31043e+08	9.76996e+07	9.49209e+07
93POS	LPC(18:0)+H	LPC(18:0)+H	LPC	(18:0)	(18:0)	C26 H55 O7 N1 P1	524.371	5.08885	0.907389	0.750946	0.921953	0.18432	2.47525e+07	1.07689e+08	4.01212e+07	6.54786e+07	7.94411e+07	8.17266e+07	3.82915e+07	1.68575e+08	1.88222e+07	2.50887e+07	8.85591e+07	7.90237e+07	7.35032e+06	6.26717e+07	3.05918e+07	2.15664e+07	5.99047e+07	6.32196e+07	4.50759e+07	1.31827e+08	4.26817e+07	4.80572e+07	8.21965e+07	1.526e+08	4.62817e+07	7.78566e+07	3.36623e+07	6.15676e+07	8.29513e+07	2.83952e+07
97POS	LPE(22:5)+H	LPE(22:5)+H	LPE	(22:5)	(22:5)	C27 H47 O7 N1 P1	528.308	2.89376	1.0247	0.811669	0.942262	0.244078	7.58141e+07	8.68105e+07	1.00027e+08	7.69259e+07	9.78462e+07	1.30647e+08	9.9127e+07	1.21554e+08	7.35602e+07	9.37404e+07	8.98948e+07	1.01217e+08	1.05604e+08	1.14331e+08	1.32264e+08	1.29718e+08	7.17814e+07	6.0197e+07	1.01731e+08	7.29296e+07	6.5091e+07	1.1893e+08	8.5816e+07	1.00592e+08	1.01976e+08	4.4249e+07	1.50444e+08	5.83217e+07	8.21747e+07	4.50369e+07
98POS	LPE(22:4)+H	LPE(22:4)+H	LPE	(22:4)	(22:4)	C27 H49 O7 N1 P1	530.324	3.1879	0.946668	0.705166	0.906553	0.118077	8.94664e+06	2.36859e+07	3.98338e+07	2.89343e+07	1.1868e+07	4.03635e+07	3.79324e+07	4.04161e+07	2.67733e+07	3.85283e+07	2.9657e+07	3.39403e+07	2.70691e+07	2.99751e+07	2.5905e+07	3.83141e+07	2.7372e+07	1.97183e+07	2.75887e+07	2.18882e+07	2.39788e+07	3.3058e+07	1.88006e+07	3.40594e+07	6.66893e+06	1.23473e+07	1.86428e+07	2.04924e+07	2.50119e+07	1.3763e+07
99POS	LPE(20:1)+Na	LPE(20:1)+Na	LPE	(20:1)	(20:1)	C25 H50 O7 N1 P1 Na1	530.322	4.86095	0.64034	0.220048	0.545719	0.0426854	1.69968e+06	2.2736e+06	502832	216382	1.66488e+06	431201	261304	1.57362e+06	285711	443543	341656	1.20938e+06	298547	885640	272500	559245	907168	389970	729887	394952	459723	950556	154965	782363	252440	226687	214269	851937	413142	311700
100POS	LPG(18:2)+Na	LPG(18:2)+Na	LPG	(18:2)	(18:2)	C24 H45 O9 N0 P1 Na1	531.269	2.23629	0.764259	0.00595954	0.0805248	0.0975575	6.35328e+06	9.32428e+06	8.5939e+06	5.16935e+06	7.97289e+06	7.55076e+06	8.83412e+06	5.57259e+06	5.73567e+06	6.60573e+06	4.84373e+06	6.16464e+06	5.0784e+06	5.99669e+06	6.76259e+06	4.3353e+06	6.21869e+06	4.85581e+06	4.44435e+06	6.10678e+06	4.55537e+06	2.78159e+06	2.18972e+06	7.90238e+06	1.05113e+06	2.28478e+06	6.01462e+06	6.8015e+06	2.06039e+06	2.16953e+06
102POS	LPE(20:0)+Na	LPE(20:0)+Na	LPE	(20:0)	(20:0)	C25 H52 O7 N1 P1 Na1	532.337	6.68935	0.593283	0.0406624	0.247869	0.0678664	1.52781e+06	2.50712e+06	3.24565e+06	292104	1.94654e+06	1.44206e+06	2.02324e+06	2.29807e+06	1.01624e+06	1.26115e+06	1.5765e+06	1.15772e+06	530232	415858	239778	1.58813e+06	1.1612e+06	406079	1.49536e+06	1.84718e+06	1.36087e+06	1.51713e+06	459573	1.07227e+06	737726	227140	623479	1.28748e+06	1.03899e+06	712560
103POS	LPC(19:1)+H	LPC(19:1)+H	LPC	(19:1)	(19:1)	C27 H55 O7 N1 P1	536.371	3.87667	0.614628	0.0178655	0.165322	0.128445	5.68994e+06	7.8806e+06	1.07402e+07	3.36375e+06	7.97238e+06	5.91663e+06	6.24795e+06	5.99923e+06	2.58054e+06	3.41027e+06	3.55378e+06	4.16251e+06	2.58271e+06	4.27303e+06	2.85875e+06	3.71247e+06	2.48284e+06	2.28275e+06	6.65298e+06	4.19389e+06	4.52977e+06	5.25507e+06	2.3172e+06	4.30595e+06	3.14118e+06	2.46058e+06	2.30209e+06	3.65853e+06	4.50342e+06	2.54649e+06
104POS	LPC(19:0)+H	LPC(19:0)+H	LPC	(19:0)	(19:0)	C27 H57 O7 N1 P1	538.387	5.35863	0.603994	0.0894277	0.377599	0.459321	7.5441e+07	1.23312e+08	1.44407e+08	2.42902e+07	1.31255e+08	2.33961e+07	1.29276e+08	1.39932e+08	1.62115e+07	3.43755e+07	3.78498e+07	5.74885e+07	5.5846e+07	1.30283e+07	2.9736e+07	7.02941e+07	4.99203e+07	4.18094e+07	6.62896e+07	8.62385e+07	1.93472e+07	7.55218e+07	3.20467e+07	8.48782e+07	1.25151e+07	4.251e+07	4.53335e+07	5.73055e+07	1.70852e+07	3.88007e+07
105POS	LPC(19:0)+H	LPC(19:0)+H	LPC	(19:0)	(19:0)	C27 H57 O7 N1 P1	538.387	5.05771	0.688737	0.126546	0.435911	0.206894	2.32135e+07	2.96353e+07	4.08656e+07	4.97083e+06	3.2258e+07	5.65875e+06	3.24983e+07	2.85375e+07	1.45773e+07	8.58418e+06	9.58292e+06	1.79399e+07	1.39193e+07	2.1534e+07	8.79261e+06	1.63449e+07	1.55555e+07	9.88209e+06	1.75565e+07	2.09651e+07	2.13686e+07	2.17357e+07	1.23214e+07	2.29232e+07	1.2612e+07	1.15413e+07	9.54034e+06	1.32699e+07	1.65932e+07	8.85944e+06
108POS	LPC(20:5)+H	LPC(20:5)+H	LPC	(20:5)	(20:5)	C28 H49 O7 N1 P1	542.324	2.64102	0.406604	0.003241	0.0618283	0.860221	1.60237e+08	2.21139e+08	2.34852e+08	3.95075e+07	2.40011e+08	9.50505e+07	1.44251e+08	2.4072e+08	6.32137e+07	9.08129e+07	5.40644e+07	1.23844e+08	3.07687e+07	6.70208e+07	2.01392e+07	4.4139e+07	4.24828e+07	5.13937e+07	9.53863e+07	9.27812e+07	1.09584e+08	1.58019e+08	1.50092e+07	6.189e+07	4.7807e+07	2.95797e+07	3.85703e+07	1.01323e+08	1.11169e+08	4.35528e+07
109POS	LPC(18:1)+Na	LPC(18:1)+Na	LPC	(18:1)	(18:1)	C26 H52 O7 N1 P1 Na1	544.337	3.31203	0.403559	0.00408975	0.0704347	0.644038	6.87732e+07	1.45362e+08	1.58991e+08	3.00322e+07	1.14714e+08	5.42586e+07	8.67464e+07	1.05239e+08	3.32294e+07	4.84838e+07	3.12063e+07	4.51313e+07	2.81528e+07	3.10034e+07	1.45677e+07	3.62832e+07	2.47587e+07	1.81978e+07	7.43486e+07	3.76921e+07	5.88766e+07	7.17447e+07	6.16675e+06	4.18992e+07	2.64429e+07	1.86141e+07	1.77466e+07	3.60719e+07	4.62606e+07	2.08482e+07
110POS	LPC(18:1)+Na	LPC(18:1)+Na	LPC	(18:1)	(18:1)	C26 H52 O7 N1 P1 Na1	544.337	3.09517	0.609488	0.000110587	0.017141	0.354126	3.4647e+07	4.80462e+07	5.23178e+07	2.49844e+07	3.68865e+07	3.51474e+07	3.52166e+07	4.08227e+07	4.56737e+07	3.01285e+07	2.44641e+07	2.80902e+07	2.88096e+07	2.18817e+07	1.73426e+07	2.20339e+07	1.83486e+07	2.09597e+07	3.17746e+07	2.02597e+07	3.10964e+07	3.17421e+07	3.02525e+07	2.27418e+07	2.71256e+07	1.75608e+07	1.65466e+07	2.25764e+07	2.60338e+07	2.0406e+07
112POS	LPC(20:3)+H	LPC(20:3)+H	LPC	(20:3)	(20:3)	C28 H53 O7 N1 P1	546.355	2.73638	0.525052	0.000299936	0.0286093	0.48687	4.25732e+07	6.58681e+07	8.73196e+07	5.36749e+07	8.79023e+07	5.9036e+07	6.33291e+07	6.87001e+07	4.13728e+07	4.25618e+07	4.58781e+07	4.03261e+07	9.8039e+06	3.1e+07	2.75453e+07	3.62714e+07	2.05239e+07	3.78364e+07	4.61544e+07	2.61695e+07	5.3647e+07	4.38395e+07	1.87158e+07	2.80197e+07	2.90394e+07	6.35346e+06	2.58991e+07	3.38277e+07	5.05607e+07	3.70104e+07
113POS	LPC(18:0)+Na	LPC(18:0)+Na	LPC	(18:0)	(18:0)	C26 H54 O7 N1 P1 Na1	546.353	4.45532	0.801634	0.361117	0.682077	0.756176	7.19827e+08	8.40806e+08	9.48127e+07	8.53344e+07	9.23098e+08	7.18598e+08	7.38875e+08	6.83718e+08	5.19449e+08	8.49491e+07	4.16011e+08	5.48393e+08	4.19935e+08	5.49094e+08	3.95065e+08	5.01924e+08	5.38515e+07	3.73386e+08	5.75803e+08	5.02948e+08	5.10294e+08	6.46616e+08	3.78774e+08	6.97764e+08	3.66059e+08	3.59028e+08	4.69377e+08	5.16623e+08	1.48533e+08	3.60836e+08
115POS	LPC(20:3)+H	LPC(20:3)+H	LPC	(20:3)	(20:3)	C28 H53 O7 N1 P1	546.355	5.47736	0.55088	0.00738913	0.0934952	0.19506	8.2499e+06	1.81755e+07	1.7974e+07	4.78993e+06	1.49125e+07	9.66618e+06	1.12082e+07	1.52751e+07	4.68116e+06	8.28557e+06	7.99028e+06	6.49086e+06	5.28604e+06	8.81467e+06	2.93215e+06	6.14057e+06	5.58023e+06	4.48936e+06	7.11025e+06	7.53506e+06	6.1452e+06	7.11549e+06	2.8156e+06	6.64197e+06	3.39346e+06	1.94295e+06	3.52547e+06	887424	5.32133e+06	1.91814e+06
116POS	LPE(22:6)+Na	LPE(22:6)+Na	LPE	(22:6)	(22:6)	C27 H44 O7 N1 P1 Na1	548.275	2.42625	0.758641	0.00122132	0.0473261	0.373904	5.83199e+07	9.34217e+07	1.05006e+08	7.58752e+07	9.73809e+07	9.44212e+07	9.43374e+07	9.99669e+07	8.06331e+07	7.50315e+07	5.97841e+07	6.35026e+07	7.23963e+07	6.99477e+07	6.92285e+07	7.40446e+07	6.45286e+07	4.96535e+07	8.37812e+07	5.64835e+07	7.43153e+07	8.30068e+07	5.63181e+07	7.47772e+07	5.51072e+07	5.09297e+07	6.65537e+07	5.16633e+07	5.33063e+07	3.92986e+07
117POS	LPC(20:2)+H	LPC(20:2)+H	LPC	(20:2)	(20:2)	C28 H55 O7 N1 P1	548.371	3.30283	0.512173	0.00516364	0.080222	0.324273	2.70292e+07	3.53182e+07	4.96408e+07	2.92263e+07	4.37902e+07	2.0826e+07	3.20455e+07	3.77275e+07	2.90113e+07	8.64782e+06	3.19736e+07	2.34537e+07	1.65395e+07	8.23432e+06	2.19887e+06	1.94705e+07	4.75735e+06	1.89051e+07	8.45429e+06	2.64574e+07	2.9606e+07	5.30251e+06	1.43572e+07	2.21809e+07	1.65851e+07	4.30714e+06	7.2466e+06	2.6149e+07	2.14794e+07	1.35023e+07
118POS	LPC(20:2)+H	LPC(20:2)+H	LPC	(20:2)	(20:2)	C28 H55 O7 N1 P1	548.371	3.5351	0.543664	0.00305449	0.0618283	0.370549	3.52571e+07	4.81051e+07	5.92082e+07	2.48577e+07	5.45855e+07	2.29593e+07	3.83485e+07	5.14822e+07	2.73642e+07	2.66161e+07	2.3003e+07	2.74466e+07	5.77669e+06	2.4635e+07	1.0025e+07	2.39236e+07	1.75488e+07	1.61354e+07	2.43946e+07	3.84788e+07	1.3224e+07	2.7913e+07	1.37073e+07	2.24926e+07	1.4621e+07	1.46312e+07	1.91248e+07	4.10691e+07	2.83516e+07	1.28183e+07
119POS	LPE(22:5)+Na	LPE(22:5)+Na	LPE	(22:5)	(22:5)	C27 H46 O7 N1 P1 Na1	550.29	2.89376	1.0136	0.935549	0.982497	0.0612441	4.40728e+06	5.75957e+06	7.66126e+06	4.64557e+06	5.81869e+06	1.14779e+07	5.67448e+06	7.26584e+06	2.93291e+06	3.58958e+06	5.25687e+06	6.66454e+06	6.97679e+06	6.80889e+06	8.15741e+06	8.43707e+06	4.35911e+06	3.5678e+06	6.97668e+06	2.83367e+06	4.60271e+06	7.0175e+06	5.93457e+06	5.44672e+06	3.99578e+06	4.02998e+06	4.32242e+06	3.60086e+06	4.96851e+06	1.42849e+06
120POS	LPC(20:1)+H	LPC(20:1)+H	LPC	(20:1)	(20:1)	C28 H57 O7 N1 P1	550.387	4.60158	0.496864	0.00101176	0.0461444	0.621921	9.23182e+07	1.23265e+08	1.65148e+08	4.80289e+07	1.06806e+08	7.38618e+07	8.3505e+07	9.2628e+07	5.19683e+07	6.79536e+07	3.86024e+07	5.3619e+07	3.41315e+07	4.24823e+07	3.55974e+07	6.00575e+07	4.62244e+07	2.85285e+07	6.224e+07	4.84188e+07	6.46442e+07	8.03144e+07	3.72726e+07	6.65711e+07	2.65436e+07	3.42668e+07	3.5653e+07	4.30775e+07	6.19859e+07	2.42867e+07
121POS	LPC(20:0)+H	LPC(20:0)+H	LPC	(20:0)	(20:0)	C28 H59 O7 N1 P1	552.402	6.38292	0.532909	0.00106737	0.0461444	0.399528	5.32781e+07	5.03216e+07	6.50792e+07	2.55964e+07	5.09761e+07	3.58063e+07	3.47529e+07	3.93091e+07	2.56145e+07	3.58117e+07	2.11624e+07	1.85294e+07	2.20472e+07	1.16498e+07	1.21753e+07	2.16046e+07	1.67977e+07	2.17183e+07	3.72942e+07	3.90021e+07	2.71195e+07	4.14623e+07	1.74604e+07	2.72819e+07	1.82474e+07	2.10388e+07	1.85986e+07	3.00027e+07	4.24029e+07	2.10715e+07
122POS	LPC(20:0)+H	LPC(20:0)+H	LPC	(20:0)	(20:0)	C28 H59 O7 N1 P1	552.402	6.11885	0.905494	0.604545	0.847853	0.0558028	5.82931e+06	9.78203e+06	6.31939e+06	4.454e+06	8.61648e+06	7.97972e+06	3.6271e+06	3.20303e+06	5.58884e+06	1.63352e+06	5.88917e+06	6.9014e+06	6.72694e+06	5.58044e+06	2.34736e+06	4.30808e+06	4.83768e+06	1.41655e+06	7.17547e+06	6.46031e+06	3.05752e+06	528405	3.57111e+06	7.11477e+06	1.78032e+06	7.33943e+06	3.90411e+06	1.9599e+06	6.90503e+06	834340
127POS	LPC(20:4)+Na	LPC(20:4)+Na	LPC	(20:4)	(20:4)	C28 H50 O7 N1 P1 Na1	566.322	2.43937	0.730982	0.00445024	0.0745716	0.591233	1.54042e+08	2.00909e+08	2.6145e+08	1.75957e+08	2.23115e+08	1.94002e+08	1.57589e+08	2.19055e+08	1.34543e+08	2.03232e+08	1.42341e+08	1.5077e+08	1.4505e+08	1.92938e+08	1.46908e+08	1.59123e+08	1.25309e+08	7.73545e+07	1.67376e+08	9.91635e+07	1.71109e+08	2.04893e+08	1.31115e+08	1.50128e+08	9.73663e+07	1.05915e+08	1.0784e+08	7.29842e+07	1.38623e+08	4.31203e+07
129POS	LPC(22:6)+H	LPC(22:6)+H	LPC	(22:6)	(22:6)	C30 H51 O7 N1 P1	568.34	2.52419	0.584718	0.0767126	0.353572	0.317507	4.14191e+07	3.84706e+07	2.78647e+07	3.13906e+07	2.03514e+06	6.05473e+07	6.75112e+07	2.74389e+07	7.70286e+07	1.00888e+08	2.23245e+07	1.47609e+07	1.8747e+07	4.23771e+07	3.11512e+07	4.03172e+07	3.88923e+07	8.42122e+06	5.4913e+07	5.59973e+06	8.9696e+07	1.31411e+07	5.58398e+07	2.5552e+07	1.83719e+06	4.0036e+06	9.79536e+06	2.18721e+07	7.27465e+07	6.1641e+06
132POS	LPS(22:6)+H	LPS(22:6)+H	LPS	(22:6)	(22:6)	C28 H45 O9 N1 P1	570.283	2.01558	1.71206	0.0191465	0.172041	0.15184	3.04311e+06	3.76095e+06	6.49367e+06	2.86453e+06	4.056e+06	1.70239e+06	5.0128e+06	5.4761e+06	2.59248e+06	4.15487e+06	4.98049e+06	7.99912e+06	5.91398e+06	6.57678e+06	4.30268e+06	6.58881e+06	1.44323e+07	3.25665e+06	7.90819e+06	5.07993e+06	4.32025e+06	4.34529e+06	3.20168e+06	3.55543e+06	2.30808e+06	3.14655e+06	2.62757e+06	3.86006e+06	5.7037e+06	2.19433e+06
133POS	LPC(22:5)+H	LPC(22:5)+H	LPC	(22:5)	(22:5)	C30 H53 O7 N1 P1	570.355	2.51444	0.643242	2.62385e-05	0.00799406	0.937261	2.46589e+08	2.82222e+08	3.95442e+08	2.84509e+08	3.01108e+08	2.81383e+08	2.65322e+08	3.01802e+08	2.36722e+08	2.71788e+08	1.91313e+08	2.13719e+08	1.63063e+08	2.05403e+08	1.77881e+08	2.4419e+08	1.56006e+08	1.09356e+08	2.14395e+08	1.68778e+08	2.69407e+08	3.14391e+08	1.79125e+08	2.45436e+08	1.56317e+08	1.36138e+08	1.94159e+08	1.26838e+08	1.71298e+08	9.19039e+07
134POS	LPC(22:5)+H	LPC(22:5)+H	LPC	(22:5)	(22:5)	C30 H53 O7 N1 P1	570.355	2.74738	0.758136	0.011187	0.116384	0.386264	8.638e+07	9.58567e+07	1.43014e+08	6.91062e+07	8.91885e+07	1.09763e+08	9.0756e+07	1.10439e+08	7.61784e+07	9.96077e+07	6.16531e+07	7.57032e+07	7.78307e+07	8.96939e+07	9.3972e+07	9.38718e+07	5.67774e+07	4.66059e+07	7.29492e+07	6.65543e+07	6.93684e+07	1.21772e+08	6.81581e+07	8.61453e+07	4.7911e+07	4.26931e+07	5.39633e+07	4.2629e+07	6.61194e+07	2.81689e+07
135POS	LPC(22:4)+H	LPC(22:4)+H	LPC	(22:4)	(22:4)	C30 H55 O7 N1 P1	572.371	3.02901	0.79159	0.0916806	0.378946	0.251241	5.93902e+07	1.10384e+07	8.34503e+07	5.5099e+07	5.88169e+07	7.88267e+07	5.30547e+07	6.63359e+07	5.48857e+07	7.07072e+07	4.15467e+07	4.50594e+07	4.94817e+07	5.44995e+07	5.18526e+07	6.2799e+07	3.33689e+07	3.30089e+07	5.01631e+07	4.65287e+07	4.6806e+07	7.21934e+07	4.13286e+07	5.79204e+07	3.42251e+07	4.20376e+07	4.33656e+07	3.62337e+07	4.72258e+07	2.02605e+07
136POS	LPC(22:4)+H	LPC(22:4)+H	LPC	(22:4)	(22:4)	C30 H55 O7 N1 P1	572.371	4.64711	0.473229	0.00403087	0.0704347	0.238913	9.6881e+06	1.26854e+07	2.11693e+07	6.07969e+06	2.07731e+07	8.95129e+06	1.67635e+07	1.8265e+07	6.16444e+06	1.40891e+07	4.98075e+06	6.74577e+06	4.30056e+06	1.10951e+07	2.91547e+06	7.91403e+06	6.48035e+06	1.6531e+06	1.37985e+07	3.82658e+06	9.50033e+06	9.07155e+06	2.64934e+06	8.97657e+06	2.47715e+06	2.64626e+06	3.42038e+06	6.45027e+06	1.17439e+07	520080
137POS	LPC(22:3)+H	LPC(22:3)+H	LPC	(22:3)	(22:3)	C30 H57 O7 N1 P1	574.387	6.391	0.480016	0.002567	0.0578741	0.0862251	2.47274e+06	2.91465e+06	2.7072e+06	811887	2.1374e+06	1.39538e+06	1.41363e+06	1.49718e+06	738335	1.38282e+06	926830	1.2385e+06	576720	806581	358570	452358	915963	879251	1.16809e+06	1.06361e+06	1.16444e+06	1.78825e+06	626502	541281	851358	692308	291249	1.15939e+06	1.60418e+06	399869
138POS	LPC(22:1)+H	LPC(22:1)+H	LPC	(22:1)	(22:1)	C30 H61 O7 N1 P1	578.418	6.4724	0.609567	0.00045389	0.031268	0.106458	4.15304e+06	4.79093e+06	4.73459e+06	3.49106e+06	3.90616e+06	2.65007e+06	3.3123e+06	3.57488e+06	3.24762e+06	2.10625e+06	1.99723e+06	2.68688e+06	1.52146e+06	1.93931e+06	1.65247e+06	2.88454e+06	3.27958e+06	1.49157e+06	2.21702e+06	2.25415e+06	2.00588e+06	2.69188e+06	2.26409e+06	2.24669e+06	1.64478e+06	1.92609e+06	1.82123e+06	2.08636e+06	2.21768e+06	1.40591e+06
139POS	LPC(22:0)+H	LPC(22:0)+H	LPC	(22:0)	(22:0)	C30 H63 O7 N1 P1	580.434	8.118	0.678192	0.111885	0.413836	0.0805174	8.34484e+06	8.41337e+06	3.32596e+06	6.01903e+06	7.34355e+06	5.80935e+06	1.41326e+06	7.63572e+06	1.34043e+06	5.96862e+06	4.55318e+06	1.41104e+06	1.26896e+06	1.02841e+06	4.58276e+06	6.55377e+06	6.16847e+06	4.5728e+06	2.27478e+06	5.3029e+06	4.88453e+06	8.27159e+06	5.76394e+06	7.64598e+06	939739	2.05408e+06	6.67248e+06	5.25016e+06	7.91483e+06	3.82871e+06
142POS	LPC(22:6)+Na	LPC(22:6)+Na	LPC	(22:6)	(22:6)	C30 H50 O7 N1 P1 Na1	590.322	2.32896	0.553982	4.5446e-06	0.00281765	0.603139	7.05304e+07	8.84666e+07	1.18952e+08	7.96939e+07	7.56109e+07	9.60116e+07	7.76555e+07	8.86613e+07	7.30607e+07	8.73579e+07	3.39488e+07	4.83921e+07	3.96264e+07	6.4188e+07	6.22634e+07	5.40492e+07	4.44319e+07	2.49949e+07	5.20424e+07	5.02715e+07	6.51152e+07	8.03774e+07	4.88549e+07	6.18989e+07	3.71016e+07	3.36889e+07	4.97269e+07	2.56279e+07	2.53258e+07	1.49711e+07
144POS	LPC(22:5)+Na	LPC(22:5)+Na	LPC	(22:5)	(22:5)	C30 H52 O7 N1 P1 Na1	592.337	2.51444	0.781652	0.262928	0.587443	0.0791275	3.81116e+06	8.00788e+06	3.58517e+06	1.06408e+07	1.2035e+07	5.28231e+06	6.35523e+06	9.01091e+06	5.92228e+06	1.25519e+07	5.30954e+06	7.10706e+06	4.98025e+06	1.27322e+06	2.76501e+06	1.17762e+07	7.45559e+06	4.33183e+06	1.0539e+07	4.80785e+06	7.1767e+06	5.449e+06	3.73892e+06	4.74104e+06	9.02059e+06	2.79089e+06	5.33785e+06	6.64365e+06	5.26144e+06	1.62089e+06
148POS	LPI(18:0)+H	LPI(18:0)+H	LPI	(18:0)	(18:0)	C27 H54 O12 N0 P1	601.335	3.43083	1.07175	0.826773	0.945756	0.082255	8.3177e+06	9.49325e+06	5.80086e+06	5.51384e+06	9.49125e+06	7.66628e+06	3.61337e+06	9.41531e+06	6.30172e+06	8.32616e+06	6.96277e+06	9.43361e+06	3.60266e+06	2.81043e+06	2.36798e+06	8.90649e+06	2.73084e+07	8.22906e+06	5.91929e+06	3.70452e+06	7.61712e+06	5.09205e+06	4.63386e+06	6.29109e+06	5.55244e+06	4.2787e+06	5.14556e+06	6.22304e+06	6.33701e+06	5.42235e+06
149POS	LPC(24:1)+H	LPC(24:1)+H	LPC	(24:1)	(24:1)	C32 H65 O7 N1 P1	606.449	8.14273	0.678375	0.0278795	0.207009	0.0871895	6.65804e+06	6.7318e+06	5.68803e+06	2.31071e+06	3.35764e+06	4.5846e+06	2.81914e+06	5.65818e+06	2.99069e+06	4.24166e+06	3.32868e+06	3.76e+06	1.0738e+06	3.15045e+06	3.5145e+06	3.92115e+06	4.12623e+06	2.43506e+06	1.63024e+06	3.61423e+06	4.0931e+06	5.13709e+06	4.28136e+06	4.6383e+06	2.97274e+06	3.4478e+06	2.7095e+06	3.33655e+06	2.19026e+06	2.19951e+06
151POS	LPC(24:0)+H	LPC(24:0)+H	LPC	(24:0)	(24:0)	C32 H67 O7 N1 P1	608.465	9.63167	0.832904	0.4286	0.742207	0.0600571	1.81231e+06	9.61765e+06	4.71624e+06	6.45196e+06	1.11166e+07	7.98895e+06	9.5659e+06	1.07077e+07	7.12827e+06	2.93975e+06	2.46938e+06	8.28165e+06	8.06082e+06	8.12334e+06	3.09079e+06	689722	9.32748e+06	2.90754e+06	6.43685e+06	1.06192e+07	8.87455e+06	8.91767e+06	8.91736e+06	8.80953e+06	8.35611e+06	1.04214e+07	7.82195e+06	497387	3.43496e+06	7.39147e+06
161POS	LPI(20:4)+H	LPI(20:4)+H	LPI	(20:4)	(20:4)	C29 H50 O12 N0 P1	621.303	2.05636	1.02662	0.861197	0.956318	0.0417961	4.9248e+06	5.76263e+06	5.09476e+06	3.97853e+06	5.30244e+06	5.34621e+06	9.58641e+06	7.92009e+06	4.21917e+06	6.62571e+06	6.26504e+06	5.27185e+06	5.43241e+06	5.31014e+06	4.17966e+06	5.8212e+06	1.20358e+07	4.74602e+06	5.72838e+06	5.53467e+06	4.2587e+06	4.00114e+06	3.94108e+06	2.81557e+06	2.87417e+06	2.2533e+06	2.30182e+06	5.13418e+06	4.63592e+06	3.26525e+06
808NEG	LPE(15:0)-H	LPE(15:0)-H	LPE	(15:0)	(15:0)	C20 H41 O7 N1 P1	438.263	2.8253	0.484409	0.023652	0.19295	0.129053	999839	1.84179e+06	1.67671e+06	465070	650688	195065	1.62155e+06	966009	443601	888116	108623	907979	450799	726541	73739.6	325955	623505	188456	824644	491990	755659	780672	53536.4	803672	133002	54469.2	270427	662024	612928	277512
810NEG	LPE(17:0)-H	LPE(17:0)-H	LPE	(17:0)	(17:0)	C22 H45 O7 N1 P1	466.294	3.94837	0.573536	0.0182696	0.16536	0.937553	6.21597e+07	7.99614e+07	9.39124e+07	3.21972e+07	8.69298e+07	4.48285e+07	6.71714e+07	9.43468e+07	1.51307e+06	4.79778e+07	3.63879e+07	4.22765e+07	2.26397e+07	3.63044e+07	1.8466e+07	3.93147e+07	3.31775e+07	2.46843e+07	5.20716e+07	4.51064e+07	4.9733e+07	4.77004e+07	1.59991e+07	4.05912e+07	2.2798e+07	1.86039e+07	2.3703e+07	3.99967e+07	3.24638e+07	2.42254e+07
811NEG	LPE(18:0e)-H	LPE(18:0e)-H	LPE	(18:0e)	(18:0e)	C23 H49 O6 N1 P1	466.33	5.674	0.613198	0.00901006	0.100653	0.0767936	451435	445033	776122	534217	420258	205173	548009	636935	266485	560993	396105	217589	180175	313915	419165	410049	412039	89487.3	269944	262268	165904	139083	80238.9	270818	287263	359756	303127	348541	584348	384320
812NEG	LPE(18:3)-H	LPE(18:3)-H	LPE	(18:3)	(18:3)	C23 H41 O7 N1 P1	474.263	2.33916	0.518466	0.0398538	0.247869	0.391166	1.28288e+07	1.58975e+07	1.50188e+07	1.03689e+06	1.41831e+07	6.29748e+06	8.7662e+06	1.17704e+07	1.03979e+06	5.57056e+06	5.27276e+06	8.39608e+06	1.1117e+06	4.69515e+06	389528	4.31904e+06	4.13095e+06	2.19356e+06	9.25229e+06	8.15008e+06	8.52373e+06	6.07614e+06	335190	4.04338e+06	3.39158e+06	906157	840246	8.36659e+06	5.99714e+06	1.73559e+06
813NEG	LPE(18:2)-H	LPE(18:2)-H	LPE	(18:2)	(18:2)	C23 H43 O7 N1 P1	476.278	2.82715	0.595379	0.0621092	0.311646	2.43527	5.71735e+08	7.15276e+08	6.82279e+08	1.59e+08	6.4821e+08	2.79032e+08	5.86171e+08	5.52717e+08	1.96621e+08	2.98112e+08	2.79323e+08	3.55788e+08	1.38141e+08	2.39523e+08	9.28846e+07	2.33686e+08	1.90914e+08	1.29248e+08	8.44238e+08	2.88077e+08	3.77962e+08	3.89424e+08	1.80689e+07	2.15701e+08	2.00673e+08	7.92503e+07	1.59594e+08	3.23636e+08	2.48913e+08	1.51221e+08
814NEG	LPE(18:1)-H	LPE(18:1)-H	LPE	(18:1)	(18:1)	C23 H45 O7 N1 P1	478.294	3.49627	0.588809	0.0827157	0.363715	2.47207	5.23429e+08	8.39693e+08	7.43644e+08	1.85395e+07	7.95305e+08	2.98665e+07	5.63896e+08	6.42145e+08	1.98314e+08	3.21493e+08	3.10988e+08	3.82883e+08	1.58124e+08	2.80197e+08	1.36192e+08	2.90499e+08	1.91642e+08	1.65185e+08	5.3527e+08	3.02483e+08	3.40052e+08	4.19855e+08	9.98183e+07	2.51106e+08	1.58609e+08	1.06092e+08	1.44442e+08	3.69911e+08	2.93449e+08	1.78205e+08
815NEG	LPE(18:1)-H	LPE(18:1)-H	LPE	(18:1)	(18:1)	C23 H45 O7 N1 P1	478.294	3.26674	0.684953	0.0665331	0.321016	0.853275	8.55406e+07	1.10824e+08	1.25864e+08	4.91201e+07	1.18191e+08	4.73101e+06	9.2324e+07	9.71267e+07	4.05929e+07	6.99424e+07	6.14534e+07	7.22484e+07	4.9367e+07	4.76896e+07	4.1887e+07	5.03738e+07	4.61896e+07	4.52746e+07	8.11683e+07	4.83778e+07	6.63638e+07	6.23255e+07	3.22974e+07	3.99704e+07	3.67262e+07	2.6113e+07	3.31094e+07	6.76922e+07	4.38965e+07	2.99403e+07
816NEG	LPE(18:0)-H	LPE(18:0)-H	LPE	(18:0)	(18:0)	C23 H47 O7 N1 P1	480.31	4.4292	1.08053	0.727293	0.913608	0.387265	1.05899e+07	5.14723e+07	3.87525e+07	6.53684e+06	5.56532e+07	2.98881e+07	2.82647e+07	4.31585e+07	5.3859e+06	2.9521e+07	4.6097e+07	3.48195e+07	3.06328e+07	3.01464e+07	2.08686e+07	3.3716e+07	2.38304e+07	1.52373e+07	5.59689e+07	3.20032e+07	9.38988e+06	2.00873e+07	2.66158e+07	2.39022e+07	2.1942e+07	4.71151e+06	1.38006e+07	3.48501e+07	2.40816e+07	4.06928e+06
820NEG	LPE(19:1)-H	LPE(19:1)-H	LPE	(19:1)	(19:1)	C24 H47 O7 N1 P1	492.31	4.10588	0.624627	0.0692371	0.331483	0.144317	2.09585e+06	2.3829e+06	2.68238e+06	338454	2.45686e+06	1.60284e+06	2.20689e+06	2.96634e+06	268001	1.27678e+06	1.47847e+06	1.7552e+06	501245	874707	539139	1.13233e+06	733519	561877	2.33697e+06	1.50303e+06	1.55356e+06	1.53054e+06	144198	1.00047e+06	700724	160697	649173	1.39228e+06	1.27373e+06	609792
822NEG	LPE(20:5)-H	LPE(20:5)-H	LPE	(20:5)	(20:5)	C25 H41 O7 N1 P1	498.263	2.19276	0.715532	0.202453	0.533296	0.161541	2.64771e+06	4.0904e+06	1.58692e+06	3.68927e+06	4.31762e+06	6.05557e+06	6.02339e+06	2.23911e+06	3.44066e+06	1.65647e+06	4.4404e+06	5.01637e+06	990968	1.18102e+06	655877	662181	3.29906e+06	4.0279e+06	4.3889e+06	915534	4.54939e+06	3.42376e+06	2.02532e+06	993537	1.29874e+06	793586	3.49063e+06	5.31522e+06	4.15009e+06	3.57864e+06
824NEG	LPE(20:3)-H	LPE(20:3)-H	LPE	(20:3)	(20:3)	C25 H45 O7 N1 P1	502.294	2.88216	0.77795	0.134253	0.448715	0.172255	5.14008e+06	7.26849e+06	7.80494e+06	1.18065e+07	3.89566e+06	5.54362e+06	8.91944e+06	9.36009e+06	7.41627e+06	4.17726e+06	5.62322e+06	4.59827e+06	7.97948e+06	5.80171e+06	5.54647e+06	3.6932e+06	1.76641e+06	7.10773e+06	8.40624e+06	4.97026e+06	5.79793e+06	4.86514e+06	2.76484e+06	2.73869e+06	5.29018e+06	2.15932e+06	4.10818e+06	2.77326e+06	5.37788e+06	4.52624e+06
825NEG	LPE(20:2)-H	LPE(20:2)-H	LPE	(20:2)	(20:2)	C25 H47 O7 N1 P1	504.31	3.74107	0.640596	0.0613182	0.309084	0.265259	7.03909e+06	2.66157e+06	9.37002e+06	3.19878e+06	1.34228e+07	6.72326e+06	1.07867e+07	8.30311e+06	3.29332e+06	7.26253e+06	7.03596e+06	5.44684e+06	2.28055e+06	5.36872e+06	1.70557e+06	6.00113e+06	3.81482e+06	2.7785e+06	8.29687e+06	3.43315e+06	4.51767e+06	7.69674e+06	1.78491e+06	4.14528e+06	2.48558e+06	1.55676e+06	2.76242e+06	4.74105e+06	5.25248e+06	2.44111e+06
826NEG	LPE(20:2)-H	LPE(20:2)-H	LPE	(20:2)	(20:2)	C25 H47 O7 N1 P1	504.31	3.50805	0.845075	0.408474	0.726696	0.116474	5.22709e+06	5.17422e+06	5.29466e+06	1.20883e+06	9.27077e+06	6.45167e+06	2.41821e+06	5.72385e+06	1.4248e+06	6.0049e+06	6.74232e+06	5.10097e+06	2.99395e+06	4.25477e+06	2.18355e+06	4.45991e+06	3.3902e+06	3.1838e+06	4.45667e+06	3.96563e+06	1.81517e+06	6.85133e+06	2.52571e+06	1.32232e+06	777177	618414	2.52109e+06	2.76588e+06	3.60899e+06	2.51543e+06
827NEG	LPE(20:1)-H	LPE(20:1)-H	LPE	(20:1)	(20:1)	C25 H49 O7 N1 P1	506.325	4.85734	0.589893	0.0031109	0.0618283	0.439749	1.55383e+07	1.7884e+07	1.86636e+07	6.15709e+06	1.36097e+07	1.17566e+07	1.14932e+07	1.61521e+07	6.86078e+06	1.19563e+07	7.48491e+06	1.0459e+07	4.1764e+06	8.01768e+06	5.5173e+06	1.1622e+07	8.1997e+06	3.8527e+06	9.2356e+06	8.16312e+06	1.01419e+07	4.77427e+06	5.89462e+06	8.37007e+06	5.3749e+06	4.23917e+06	5.40516e+06	6.99746e+06	6.35716e+06	3.51193e+06
828NEG	LPG(18:2)-H	LPG(18:2)-H	LPG	(18:2)	(18:2)	C24 H44 O9 N0 P1	507.273	2.23517	0.786821	0.529482	0.806964	0.399728	4.55379e+06	4.39719e+06	4.81385e+06	2.92489e+07	7.45267e+07	3.88778e+07	7.35902e+07	1.00578e+08	2.81916e+06	3.13636e+07	3.26553e+07	3.25789e+07	3.34506e+07	2.94225e+07	3.90375e+07	2.40522e+06	4.57843e+07	3.45144e+07	3.66463e+07	513163	6.47631e+06	4.85566e+06	3.53432e+07	3.71007e+07	2.38875e+07	2.16099e+07	1.1214e+07	6.48339e+06	3.14967e+07	1.95628e+07
829NEG	LPE(20:0)-H	LPE(20:0)-H	LPE	(20:0)	(20:0)	C25 H51 O7 N1 P1	508.341	6.69619	0.689518	0.035673	0.236548	0.31584	9.12856e+06	1.35606e+07	1.54738e+07	4.77765e+06	1.44902e+07	5.4582e+06	1.12056e+07	1.15989e+07	5.84761e+06	8.57267e+06	7.17231e+06	8.82601e+06	5.21659e+06	6.96235e+06	3.52422e+06	8.54307e+06	7.8188e+06	4.54601e+06	9.505e+06	6.91587e+06	6.95279e+06	8.43369e+06	3.42727e+06	7.92831e+06	4.82855e+06	3.14886e+06	4.23706e+06	7.93485e+06	7.35027e+06	3.73874e+06
830NEG	LPG(18:1)-H	LPG(18:1)-H	LPG	(18:1)	(18:1)	C24 H46 O9 N0 P1	509.288	2.63012	0.700455	0.00576727	0.080353	0.689318	2.75404e+07	5.61042e+07	6.13802e+07	4.47306e+07	5.05419e+07	4.73245e+07	7.04557e+07	6.97407e+07	4.3033e+07	6.06697e+07	2.53511e+07	3.80964e+07	3.33469e+07	3.58797e+07	5.53842e+07	4.38267e+07	2.79569e+07	3.43442e+07	4.66766e+07	3.14441e+07	4.72238e+07	5.21362e+07	2.75991e+07	3.07052e+07	3.32458e+07	1.87105e+07	3.17368e+07	3.55353e+07	2.62651e+07	1.96476e+07
831NEG	LPG(18:0)-H	LPG(18:0)-H	LPG	(18:0)	(18:0)	C24 H48 O9 N0 P1	511.304	3.7133	0.530664	0.001673	0.0541748	0.631399	1.5839e+07	2.89158e+07	3.72417e+07	1.51675e+07	2.82586e+07	2.04772e+07	2.10473e+07	3.27462e+07	1.23873e+07	1.76013e+07	1.30176e+07	1.30567e+07	7.94761e+06	1.24969e+07	1.2126e+07	1.99975e+07	1.06081e+07	7.01074e+06	1.68227e+07	8.80013e+06	1.42799e+07	2.38784e+07	9.71105e+06	2.1841e+07	1.13743e+07	1.18893e+07	9.86363e+06	8.9601e+06	1.67085e+07	8.01846e+06
833NEG	LPE(22:5)-H	LPE(22:5)-H	LPE	(22:5)	(22:5)	C27 H45 O7 N1 P1	526.294	2.90072	1.16551	0.348877	0.673939	0.654576	5.34265e+07	5.89956e+07	1.04216e+08	6.49265e+07	7.06294e+07	8.7575e+07	8.20252e+07	1.07831e+08	4.94966e+07	7.60516e+07	6.93151e+07	7.21565e+07	8.29931e+07	9.11194e+07	9.64324e+07	1.62528e+08	4.62402e+07	5.10087e+07	7.52709e+07	1.33101e+08	6.42067e+07	9.21539e+07	6.7517e+07	7.10016e+07	5.09604e+07	3.20066e+07	5.62468e+07	4.35977e+07	6.40465e+07	2.93327e+07
835NEG	LPC(15:0)+HCOO	LPC(15:0)+HCOO	LPC	(15:0)	(15:0)	C24 H49 O9 N1 P1	526.315	2.70639	0.629772	0.0402539	0.247869	0.341027	1.10661e+07	8.93965e+06	1.75748e+07	5.84432e+06	1.45893e+07	7.96485e+06	1.01088e+07	1.41489e+07	5.30394e+06	1.08466e+07	4.95924e+06	5.88529e+06	4.51994e+06	6.13917e+06	1.58379e+06	6.91721e+06	1.67985e+07	4.07437e+06	7.78945e+06	8.33277e+06	8.95638e+06	1.12031e+07	2.63545e+06	1.11901e+07	1.37507e+07	9.19988e+06	3.84658e+06	5.44989e+06	6.83089e+06	2.09557e+06
836NEG	LPE(22:4)-H	LPE(22:4)-H	LPE	(22:4)	(22:4)	C27 H47 O7 N1 P1	528.31	3.19358	0.630303	0.0123776	0.123463	0.768674	5.33694e+07	3.6203e+07	6.89187e+07	4.80744e+07	5.48444e+07	5.13442e+07	6.60271e+07	8.55075e+07	4.56393e+07	2.51796e+07	3.31284e+07	5.90227e+07	4.0596e+07	4.55464e+07	3.25865e+06	3.17606e+07	3.71574e+07	2.22501e+07	3.64813e+07	2.80786e+07	3.06475e+07	1.93632e+07	2.37073e+07	3.4958e+07	3.34176e+07	2.08712e+07	5.26367e+06	3.29414e+07	3.68968e+07	1.77148e+07
837NEG	LPG(20:2)-H	LPG(20:2)-H	LPG	(20:2)	(20:2)	C26 H48 O9 N0 P1	535.304	2.80673	0.669407	0.115204	0.423897	0.0969294	170310	216255	929227	1.74958e+06	1.53027e+06	1.19135e+06	1.59929e+06	989377	1.16548e+06	944824	623980	289009	999806	982188	871138	1.33804e+06	693001	891112	218909	112199	549707	787432	763722	573958	645444	242910	811351	74884.6	521518	509935
838NEG	LPE(22:0)-H	LPE(22:0)-H	LPE	(22:0)	(22:0)	C27 H55 O7 N1 P1	536.372	8.4029	0.704278	0.102255	0.393775	0.0693712	453979	1.34832e+06	543788	853361	601711	952551	484649	477914	1.08078e+06	1.00126e+06	329749	908938	783389	145225	350893	544247	774908	137042	780873	736915	840140	885340	349634	433567	493777	134038	515573	150674	492275	107296
839NEG	LPC(16:1)+HCOO	LPC(16:1)+HCOO	LPC	(16:1)	(16:1)	C25 H49 O9 N1 P1	538.315	2.49184	0.423381	0.00762949	0.0953858	0.783058	3.37137e+07	4.63456e+07	5.73046e+07	1.53762e+07	4.69641e+07	8.60083e+06	3.20806e+07	1.38084e+07	2.58001e+07	2.18284e+07	7.40097e+06	6.01305e+06	4.15774e+06	6.65186e+06	1.05288e+07	1.70372e+07	1.36746e+07	9.61892e+06	3.3297e+07	1.94057e+07	2.64708e+07	2.42488e+07	2.20571e+06	2.13383e+07	1.31125e+07	3.15525e+06	1.25341e+07	2.03871e+07	6.97169e+06	5.32612e+06
841NEG	LPC(16:0)+HCOO	LPC(16:0)+HCOO	LPC	(16:0)	(16:0)	C25 H51 O9 N1 P1	540.331	2.9485	0.695316	0.00285412	0.0610192	0.913498	7.88551e+07	1.00022e+08	1.02201e+08	5.69598e+07	1.00199e+08	7.10651e+07	6.88855e+07	1.02102e+08	6.65679e+07	8.27562e+07	7.62951e+07	6.40735e+07	2.43221e+07	6.10646e+07	4.84388e+07	5.2523e+07	4.58147e+07	5.98587e+07	7.46319e+07	6.98219e+07	6.22852e+07	9.42861e+07	3.82857e+07	5.23221e+07	4.24081e+07	2.78755e+07	5.40887e+07	8.30877e+07	5.56986e+07	3.45509e+07
842NEG	LPC(17:1)+HCOO	LPC(17:1)+HCOO	LPC	(17:1)	(17:1)	C26 H51 O9 N1 P1	552.331	2.85506	0.328554	0.0011712	0.0468482	0.259289	3.55867e+06	1.96776e+06	4.66538e+06	1.33614e+06	4.38971e+06	2.42223e+06	2.77056e+06	1.4589e+06	548369	2.407e+06	494073	910021	488810	1.7444e+06	571456	1.43422e+06	847145	263292	942009	690833	2.27206e+06	2.8461e+06	363034	701305	1.17227e+06	382783	1.08273e+06	1.5855e+06	2.23708e+06	1.25939e+06
843NEG	LPC(17:0)+HCOO	LPC(17:0)+HCOO	LPC	(17:0)	(17:0)	C26 H53 O9 N1 P1	554.346	3.7461	0.517725	0.00404803	0.0704347	0.919869	4.26725e+07	6.5226e+07	7.49332e+07	2.37841e+07	7.12688e+07	2.07672e+07	4.90055e+07	6.0426e+07	2.65426e+07	3.45669e+07	2.2233e+07	3.28354e+07	1.89326e+07	3.01112e+07	1.0049e+07	2.43813e+07	2.3706e+07	1.59337e+07	3.36197e+07	3.11114e+07	3.35646e+07	3.9978e+07	1.86573e+07	3.14163e+07	2.38875e+07	1.72442e+07	2.08893e+07	2.89574e+07	3.14214e+07	2.07875e+07
844NEG	LPC(17:0)+HCOO	LPC(17:0)+HCOO	LPC	(17:0)	(17:0)	C26 H53 O9 N1 P1	554.346	3.54335	0.573154	0.00573089	0.080353	0.197508	1.14986e+06	4.04889e+06	4.36734e+06	1.70103e+06	3.26711e+06	1.44782e+06	3.44807e+06	3.14627e+06	2.13295e+06	2.63317e+06	1.82404e+06	1.68319e+06	1.23872e+06	2.00194e+06	1.18623e+06	1.83573e+06	1.79164e+06	949039	1.08616e+06	2.07477e+06	2.37465e+06	2.45701e+06	782047	1.85773e+06	535559	1.06944e+06	1.05146e+06	1.78418e+06	1.90874e+06	909373
845NEG	LPG(22:6)-H	LPG(22:6)-H	LPG	(22:6)	(22:6)	C28 H44 O9 N0 P1	555.273	2.06262	0.696633	0.136179	0.450297	0.145815	536384	1.76823e+06	1.82965e+06	3.21384e+06	2.31356e+06	3.25185e+06	2.49635e+06	3.35066e+06	3.01558e+06	5.29811e+06	428596	822920	525117	3.06341e+06	3.37219e+06	1.99797e+06	3.25201e+06	1.84281e+06	1.83208e+06	1.72368e+06	472649	2.26597e+06	888269	2.80163e+06	2.1297e+06	1.84307e+06	2.71469e+06	396850	979011	1.25209e+06
846NEG	LPC(18:3)+HCOO	LPC(18:3)+HCOO	LPC	(18:3)	(18:3)	C27 H49 O9 N1 P1	562.315	2.27201	0.290202	0.00658364	0.0852905	0.527216	1.60201e+07	2.28493e+07	6.67046e+06	1.74495e+06	1.84981e+07	1.27329e+07	1.24245e+07	1.06316e+07	1.61219e+06	2.16997e+06	3.58635e+06	2.93811e+06	2.13432e+06	4.75937e+06	689701	4.27451e+06	1.14383e+06	987359	2.63782e+06	7.42265e+06	7.52434e+06	7.58466e+06	1.04211e+06	6.28327e+06	4.2542e+06	2.37104e+06	3.37817e+06	2.22465e+06	1.186e+07	3.71767e+06
849NEG	LPC(18:1)+HCOO	LPC(18:1)+HCOO	LPC	(18:1)	(18:1)	C27 H53 O9 N1 P1	566.346	3.09829	0.845549	0.220979	0.545845	0.583201	7.31414e+07	9.43329e+07	2.08745e+08	1.27898e+08	2.18606e+08	1.57648e+08	1.30901e+08	7.10949e+07	1.35417e+08	1.66457e+08	1.15992e+08	1.1887e+08	1.30257e+08	1.2358e+08	1.1809e+08	1.15273e+08	9.0895e+07	1.03335e+08	1.47633e+08	1.06517e+08	1.84169e+08	1.37741e+08	8.60771e+07	1.15195e+08	1.3111e+08	6.87786e+07	1.06079e+08	1.30639e+08	4.98013e+07	7.96423e+07
851NEG	LPC(18:0)+HCOO	LPC(18:0)+HCOO	LPC	(18:0)	(18:0)	C27 H55 O9 N1 P1	568.362	4.13426	0.873089	0.322307	0.65012	0.306928	3.79519e+07	4.42809e+07	3.50781e+07	2.25632e+07	3.34172e+07	1.25261e+07	3.06401e+07	3.67697e+07	2.55523e+07	1.07711e+07	2.54391e+07	2.22308e+07	2.71665e+07	2.62454e+07	1.89927e+07	2.4874e+07	2.74072e+07	2.33351e+07	2.85179e+07	2.85946e+07	2.91874e+07	1.57803e+07	2.20513e+07	2.36319e+07	2.08876e+07	1.34059e+07	1.63696e+07	1.9555e+07	1.64322e+07	1.28512e+07
852NEG	LPC(19:1)+HCOO	LPC(19:1)+HCOO	LPC	(19:1)	(19:1)	C28 H55 O9 N1 P1	580.362	3.89455	0.301143	0.000238253	0.0255278	0.187781	1.1146e+06	1.937e+06	1.70117e+06	239795	1.79307e+06	993168	1.14141e+06	1.49544e+06	660825	797437	565558	299369	387539	607106	87062	422447	275272	149399	577948	204051	897158	430012	148576	677550	163257	102880	187829	765053	696125	313790
854NEG	LPC(19:0)+HCOO	LPC(19:0)+HCOO	LPC	(19:0)	(19:0)	C28 H57 O9 N1 P1	582.378	5.36515	0.989088	0.953176	0.990684	0.163293	8.20033e+06	2.08817e+07	7.07221e+06	1.34727e+07	1.40919e+07	1.32139e+07	2.23597e+07	6.86092e+06	7.59519e+06	2.59581e+06	1.36866e+07	1.39826e+07	1.03625e+07	1.16764e+07	8.16842e+06	7.87517e+06	1.11667e+07	1.39023e+07	1.23863e+07	1.18676e+07	1.3171e+07	1.99429e+07	8.15351e+06	8.95667e+06	9.24452e+06	1.23622e+07	8.19014e+06	5.56724e+06	1.14397e+07	1.0415e+07
855NEG	LPC(20:5)+HCOO	LPC(20:5)+HCOO	LPC	(20:5)	(20:5)	C29 H49 O9 N1 P1	586.315	2.1184	0.775048	0.136108	0.450297	0.122513	2.4317e+06	3.07315e+06	3.95687e+06	1.51155e+06	4.25327e+06	3.39192e+06	4.39723e+06	1.76021e+06	3.30607e+06	3.04766e+06	3.05809e+06	3.79511e+06	2.06513e+06	2.42454e+06	1.77338e+06	756930	1.79658e+06	2.80525e+06	4.0535e+06	1.59843e+06	4.70176e+06	3.8792e+06	1.64646e+06	2.72616e+06	3.47964e+06	2.2066e+06	2.71371e+06	3.23816e+06	3.66278e+06	1.17463e+06
857NEG	LPC(20:2)+HCOO	LPC(20:2)+HCOO	LPC	(20:2)	(20:2)	C29 H55 O9 N1 P1	592.362	3.30687	0.459988	0.00597442	0.0805248	0.272222	2.04444e+06	6.08821e+06	5.70783e+06	4.07696e+06	2.52665e+06	3.58903e+06	4.16006e+06	5.10294e+06	7.12455e+06	1.25694e+06	1.49605e+06	1.55879e+06	1.4413e+06	1.06937e+06	762318	4.55066e+06	2.20253e+06	640196	1.55489e+06	3.89511e+06	2.01426e+06	1.57036e+06	2.5849e+06	1.12569e+06	3.43073e+06	1.0527e+06	2.41135e+06	1.21386e+06	4.71693e+06	1.37426e+06
858NEG	LPC(20:2)+HCOO	LPC(20:2)+HCOO	LPC	(20:2)	(20:2)	C29 H55 O9 N1 P1	592.362	3.54111	0.334964	0.000188241	0.0233419	0.447333	7.42428e+06	7.59417e+06	1.00724e+07	1.52898e+06	1.2887e+07	5.77408e+06	7.73028e+06	9.34228e+06	5.85434e+06	6.72465e+06	4.68433e+06	4.92312e+06	935822	1.27757e+06	2.01002e+06	3.77365e+06	3.3868e+06	1.09469e+06	1.42102e+06	1.59265e+06	5.55239e+06	6.99966e+06	819344	5.47776e+06	1.02632e+06	2.79645e+06	1.2449e+06	1.74712e+06	5.65049e+06	886543
859NEG	LPC(20:1)+HCOO	LPC(20:1)+HCOO	LPC	(20:1)	(20:1)	C29 H57 O9 N1 P1	594.378	4.58636	0.637554	0.0230983	0.189682	0.475129	3.02949e+07	3.24291e+07	1.07727e+07	1.88225e+07	2.42656e+07	1.65578e+07	8.46844e+06	2.09368e+07	2.64287e+07	1.89337e+07	1.41024e+07	1.33133e+07	4.9664e+06	1.12515e+07	1.03469e+07	2.12987e+07	1.43232e+07	6.36103e+06	2.25153e+07	1.40751e+07	1.65125e+07	2.41771e+07	1.25459e+07	1.50261e+07	1.02644e+07	9.91947e+06	1.23981e+07	1.31128e+07	1.44408e+07	9.02879e+06
860NEG	LPI(18:2)-H	LPI(18:2)-H	LPI	(18:2)	(18:2)	C27 H48 O12 N0 P1	595.289	2.09142	0.86974	0.498901	0.793882	0.139538	5.29432e+06	9.59582e+06	7.19178e+06	2.41342e+06	5.55544e+06	3.2687e+06	8.94378e+06	6.3326e+06	3.03129e+06	5.86256e+06	4.58453e+06	5.00395e+06	3.89981e+06	3.7129e+06	1.93454e+06	4.22726e+06	1.05497e+07	3.4899e+06	4.86302e+06	7.73546e+06	3.60968e+06	2.53653e+06	1.4041e+06	2.24607e+06	2.46215e+06	1.03625e+06	2.30528e+06	4.28798e+06	1.76878e+06	1.73556e+06
861NEG	LPC(20:0)+HCOO	LPC(20:0)+HCOO	LPC	(20:0)	(20:0)	C29 H59 O9 N1 P1	596.393	6.39392	0.704528	0.0174995	0.163153	0.262661	1.01701e+07	5.11531e+06	9.6892e+06	4.53032e+06	1.04154e+07	7.08246e+06	7.03409e+06	9.21814e+06	4.98613e+06	6.48202e+06	3.89685e+06	6.73321e+06	4.59367e+06	5.27841e+06	2.82259e+06	5.34808e+06	5.36835e+06	4.3361e+06	6.8336e+06	7.43371e+06	6.15915e+06	7.60099e+06	3.3151e+06	6.85946e+06	4.61173e+06	3.78754e+06	3.78832e+06	5.12096e+06	5.08707e+06	3.92804e+06
863NEG	LPI(18:0)-H	LPI(18:0)-H	LPI	(18:0)	(18:0)	C27 H52 O12 N0 P1	599.32	3.45387	1.33244	0.339938	0.664436	0.419393	1.04236e+07	3.62553e+07	1.68343e+07	2.29989e+07	3.8485e+07	2.18894e+07	2.03647e+07	3.91576e+07	2.78672e+07	1.03283e+07	2.46037e+07	3.71496e+07	2.17143e+07	2.97153e+07	8.29328e+06	2.95047e+07	9.62707e+07	1.97058e+07	2.24999e+07	3.64633e+07	2.8784e+07	8.31218e+06	1.98187e+07	1.67373e+07	1.15607e+07	7.8892e+06	1.01316e+07	2.3072e+07	2.43012e+07	6.89513e+06
867NEG	LPC(22:5)+HCOO	LPC(22:5)+HCOO	LPC	(22:5)	(22:5)	C31 H53 O9 N1 P1	614.346	2.52894	0.701741	0.0103033	0.110139	0.69461	3.99369e+07	6.41823e+07	7.83467e+07	6.8012e+07	7.81948e+07	5.98781e+07	2.35316e+07	4.79511e+07	5.71678e+07	6.53342e+07	4.08744e+07	4.52297e+07	3.6991e+07	4.87889e+07	4.40961e+07	5.37354e+07	4.15266e+07	2.56538e+07	4.38477e+07	2.80451e+07	6.27861e+07	6.84603e+07	5.38653e+07	6.16578e+07	3.49038e+07	3.17766e+07	5.13983e+07	3.0801e+07	4.37163e+07	1.95296e+07
868NEG	LPC(22:4)+HCOO	LPC(22:4)+HCOO	LPC	(22:4)	(22:4)	C31 H55 O9 N1 P1	616.362	3.04138	1.00132	0.993498	0.997096	0.131119	4.32041e+06	7.02646e+06	7.72451e+06	7.24815e+06	7.08627e+06	8.88251e+06	6.28476e+06	5.40127e+06	1.16577e+07	3.86971e+06	5.69278e+06	8.51898e+06	7.06864e+06	2.96699e+06	9.40802e+06	1.23679e+07	6.59927e+06	4.16364e+06	7.40699e+06	5.40065e+06	4.09593e+06	5.18541e+06	5.12766e+06	5.48445e+06	5.65943e+06	3.74686e+06	7.35403e+06	6.29098e+06	7.28378e+06	8.51456e+06
870NEG	LPI(20:4)-H	LPI(20:4)-H	LPI	(20:4)	(20:4)	C29 H48 O12 N0 P1	619.289	2.04378	1.03459	0.826649	0.945756	0.173218	1.61591e+07	1.97591e+07	2.24967e+07	1.26894e+07	1.31522e+07	1.49733e+07	2.18722e+07	2.39673e+07	1.57541e+07	2.18676e+07	1.88337e+07	2.09476e+07	1.41571e+07	1.37158e+07	1.48323e+07	1.19495e+07	3.99187e+07	1.58198e+07	1.90249e+07	1.98114e+07	1.27836e+07	1.3744e+07	1.1127e+07	1.12873e+07	7.41853e+06	7.60705e+06	8.78346e+06	1.24186e+07	1.39504e+07	9.87813e+06
871NEG	LPC(22:0)+HCOO	LPC(22:0)+HCOO	LPC	(22:0)	(22:0)	C31 H63 O9 N1 P1	624.425	8.12468	0.737581	0.167564	0.497885	0.0461284	383034	407381	470912	306283	1.03042e+06	364863	378681	414079	190548	421231	220986	437129	383653	262831	255510	469051	410881	152685	444376	184229	292097	356852	183035	425832	397173	290755	516184	289736	424231	554854
874NEG	LPI(22:6)-H	LPI(22:6)-H	LPI	(22:6)	(22:6)	C31 H48 O12 N0 P1	643.289	1.98409	0.969724	0.894715	0.970117	0.0851349	357892	1.02958e+06	1.57522e+06	1.55578e+06	1.23478e+06	1.44795e+06	2.22649e+06	1.9935e+06	556269	2.06476e+06	1.53045e+06	370445	1.43195e+06	1.21914e+06	1.52333e+06	1.3585e+06	3.14819e+06	1.14619e+06	1.60912e+06	279788	832253	285738	1.53069e+06	352595	713305	604728	751844	259751	848076	147633
												sum nondiff	7.04779e+09	9.66294e+09	9.46361e+09	3.99716e+09	9.16267e+09	6.0865e+09	7.662e+09	8.87053e+09	4.36071e+09	5.26885e+09	4.96523e+09	5.86604e+09	3.96618e+09	5.25055e+09	3.86338e+09	5.28672e+09	3.88989e+09	3.51261e+09	7.15963e+09	5.14042e+09	6.06329e+09	6.62938e+09	3.17906e+09	5.26469e+09	3.83185e+09	2.89594e+09	3.71019e+09	5.12131e+09	4.62006e+09	3.1005e+09
												sum nondiff whole group	7.15828e+10										4.89007e+10										4.44163e+10

## Sheet: Sheet2
No.	LipidIon	LipidGroup	Class	FattyAcid	FA1	IonFormula	CalMz	RT (min)	Fold Change	P-value	FDR	OPLS-DA VIP	C11	C12	C13	C14	C15	C16	C17	C18	C19	C20	Aco5	Aco6	Aco7	Aco8	Aco12	Aco13	Aco15	Aco16	Aco17	Aco20	Oua1	Oua2	Oua4	Oua5	Oua6	Oua7	Oua8	Oua12	Oua14	Oua15
56POS	LPC(16:0)+H	LPC(16:0)+H	LPC	(16:0)	(16:0)	C24 H51 O7 N1 P1	496.34	3.14975	0.567897	0.0046651	0.0751263	5.37798	9.63232e+09	1.29949e+10	1.14418e+10	5.1879e+09	1.04547e+10	5.80411e+09	8.50976e+09	1.13365e+10	2.81547e+09	7.91567e+09	4.02006e+09	5.7697e+09	2.65879e+09	7.19018e+09	3.63832e+09	5.89582e+09	3.80367e+09	2.69967e+09	6.11453e+09	7.10128e+09	6.39246e+09	9.9611e+09	3.71115e+09	5.6288e+09	4.24984e+09	3.37328e+09	3.87735e+09	5.31819e+09	7.40784e+09	3.67121e+09
840NEG	LPC(16:0)+HCOO	LPC(16:0)+HCOO	LPC	(16:0)	(16:0)	C25 H51 O9 N1 P1	540.331	3.15443	0.580241	0.00130382	0.047551	5.4348	1.79444e+09	2.29222e+09	2.60339e+09	9.89946e+08	2.43883e+09	1.19792e+09	1.53758e+09	2.37099e+09	1.35055e+09	1.73109e+09	8.51733e+08	1.25472e+09	6.28805e+08	1.23109e+09	7.67594e+08	1.21405e+09	9.24958e+08	8.52584e+08	1.44768e+09	1.44921e+09	1.18878e+09	1.8435e+09	6.16429e+08	1.284e+09	9.04434e+08	5.87287e+08	1.01914e+09	1.69882e+09	1.45271e+09	7.31028e+08
41POS	LPC(16:0p)+H	LPC(16:0p)+H	LPC	(16:0p)	(16:0p)	C24 H51 O6 N1 P1	480.345	3.53237	0.522868	0.00255705	0.0578741	1.10439	3.67783e+08	3.85853e+08	5.58267e+08	1.42708e+08	3.37344e+08	2.4959e+08	3.04605e+08	3.46151e+08	1.95604e+08	2.18931e+08	9.42065e+07	2.20589e+08	1.08144e+08	2.66399e+08	8.70197e+07	1.95439e+08	1.47638e+08	1.06624e+08	2.21752e+08	1.76654e+08	2.19914e+08	3.2738e+08	1.22463e+08	2.25601e+08	1.46066e+08	1.16131e+08	1.51023e+08	1.8433e+08	2.06822e+08	8.40751e+07
91POS	LPC(18:0)+H	LPC(18:0)+H	LPC	(18:0)	(18:0)	C26 H55 O7 N1 P1	524.371	4.45532	0.432551	6.42762e-05	0.0113861	10.1999	1.73988e+10	2.27357e+10	3.17568e+10	1.73114e+10	1.83224e+10	1.27679e+10	2.09149e+10	2.61338e+10	1.60129e+10	1.65934e+10	5.08045e+09	1.544e+10	9.00415e+09	4.28459e+09	6.9389e+09	1.42493e+10	9.54054e+09	7.816e+09	1.11762e+10	2.95748e+09	1.22533e+10	4.19058e+09	2.98501e+09	1.395e+10	9.37079e+09	7.8804e+09	1.03087e+10	1.20205e+10	1.3915e+10	7.45509e+09
850NEG	LPC(18:0)+HCOO	LPC(18:0)+HCOO	LPC	(18:0)	(18:0)	C27 H55 O9 N1 P1	568.362	4.4628	0.579215	1.61384e-05	0.00667054	7.9313	3.1513e+09	3.56126e+09	3.79669e+09	2.47106e+09	4.2526e+09	3.71328e+09	3.20587e+09	3.79818e+09	2.17738e+09	4.09003e+09	2.0043e+09	2.04194e+09	1.65406e+09	2.18492e+09	1.48193e+09	1.67651e+09	1.72723e+09	1.82015e+09	2.52639e+09	2.70194e+09	2.77006e+09	3.08694e+09	1.62908e+09	2.81972e+09	2.13756e+09	1.49615e+09	7.47405e+08	1.52826e+09	2.40656e+09	1.14082e+09
86POS	LPC(18:1)+H	LPC(18:1)+H	LPC	(18:1)	(18:1)	C26 H53 O7 N1 P1	522.355	3.31203	0.420053	0.0022531	0.0549363	2.89097	1.78794e+09	2.56374e+09	3.15807e+09	6.02291e+08	2.13928e+09	1.23108e+09	1.65619e+09	1.87448e+09	7.32954e+08	1.18408e+09	4.93188e+08	1.2227e+09	3.82207e+08	7.0165e+08	3.92235e+08	7.12433e+08	4.46117e+08	4.68094e+08	1.36968e+09	9.23229e+08	1.25586e+09	1.45115e+09	3.7074e+08	9.21752e+08	5.0984e+08	4.42544e+08	5.24363e+08	8.68397e+08	1.17425e+09	4.56943e+08
87POS	LPC(18:1)+H	LPC(18:1)+H	LPC	(18:1)	(18:1)	C26 H53 O7 N1 P1	522.355	3.09517	0.538931	0.000433537	0.031268	2.19522	1.35673e+09	1.53153e+09	1.92172e+09	7.26984e+08	1.26934e+09	1.07349e+09	1.09015e+09	1.24493e+09	7.86625e+08	1.03541e+09	5.25404e+08	9.99657e+08	4.7506e+08	6.8489e+08	5.35817e+08	5.95975e+08	4.04135e+08	5.62075e+08	1.01607e+09	6.87993e+08	1.09946e+09	1.10692e+09	4.34489e+08	6.63782e+08	6.12823e+08	4.23754e+08	5.2209e+08	7.17954e+08	8.11568e+08	4.56974e+08
848NEG	LPC(18:1)+HCOO	LPC(18:1)+HCOO	LPC	(18:1)	(18:1)	C27 H53 O9 N1 P1	566.346	3.31704	0.395553	0.00594353	0.0805248	2.80187	3.52233e+08	8.1248e+08	4.01002e+08	1.40393e+08	4.57733e+08	2.50678e+08	2.32138e+08	6.79521e+08	1.61839e+08	2.26627e+08	1.22866e+08	1.61094e+08	1.18209e+08	1.63889e+08	8.97548e+07	1.80938e+08	1.27624e+08	9.7685e+07	2.23996e+08	1.83284e+08	3.15996e+08	2.60762e+08	8.91218e+07	1.83463e+08	1.24426e+08	8.14623e+07	1.21457e+08	2.1962e+08	3.05821e+08	8.94427e+07
26POS	LPE(16:0)+H	LPE(16:0)+H	LPE	(16:0)	(16:0)	C21 H45 O7 N1 P1	454.293	3.31008	0.664035	0.00782608	0.0953858	1.38155	7.3726e+08	1.04866e+09	1.11158e+09	4.862e+08	1.15408e+09	5.53401e+08	8.83392e+08	8.74479e+08	5.06934e+08	6.49479e+08	5.52495e+08	6.1746e+08	3.81837e+08	4.84575e+08	3.71513e+08	6.88462e+08	5.46297e+08	3.56798e+08	7.39911e+08	5.76555e+08	6.50539e+08	6.38282e+08	2.55892e+08	5.04275e+08	3.49956e+08	2.70817e+08	3.39937e+08	5.41707e+08	4.25897e+08	2.72737e+08
809NEG	LPE(16:0)-H	LPE(16:0)-H	LPE	(16:0)	(16:0)	C21 H43 O7 N1 P1	452.278	3.31593	0.629041	0.00809108	0.0953858	3.11154	7.30522e+08	9.76866e+08	1.08709e+09	3.55121e+08	1.13465e+09	4.85368e+08	7.59065e+08	9.1548e+08	4.91958e+08	5.67113e+08	5.01935e+08	5.2077e+08	3.2763e+08	4.84411e+08	3.02044e+08	5.62124e+08	4.93669e+08	3.32732e+08	6.59237e+08	5.35293e+08	6.77935e+08	5.64266e+08	2.81406e+08	4.449e+08	2.78899e+08	2.18872e+08	2.82137e+08	4.64518e+08	3.5992e+08	2.91124e+08
44POS	LPE(18:0)+H	LPE(18:0)+H	LPE	(18:0)	(18:0)	C23 H49 O7 N1 P1	482.324	4.71442	0.667111	0.00852507	0.0969825	2.56919	2.99372e+09	4.22474e+09	2.14031e+09	2.11019e+09	4.35665e+09	3.05644e+09	3.22274e+09	3.80268e+09	2.52295e+09	3.33795e+09	2.57872e+09	2.63148e+09	1.87307e+09	2.53098e+09	1.33906e+09	2.9075e+09	2.38849e+09	1.34942e+09	3.05111e+09	5.43212e+08	3.07205e+09	3.08291e+09	1.37773e+09	2.29827e+09	1.74338e+09	1.34847e+09	1.84148e+09	2.07359e+09	2.22837e+09	1.33641e+09
817NEG	LPE(18:0)-H	LPE(18:0)-H	LPE	(18:0)	(18:0)	C23 H47 O7 N1 P1	480.31	4.72619	0.629216	0.00815395	0.0953858	6.86242	3.56594e+09	5.31524e+09	5.67509e+09	1.91873e+09	5.34549e+09	3.29778e+09	3.56266e+09	2.14486e+09	2.56914e+09	3.37276e+09	2.38556e+09	2.50302e+09	1.85608e+09	2.58711e+09	1.61578e+09	3.05856e+09	2.02198e+09	1.53643e+09	2.92402e+09	2.64629e+09	1.34063e+09	2.74186e+09	1.44921e+09	2.70741e+09	1.84498e+09	6.02666e+08	1.94108e+09	2.54547e+09	2.39936e+09	1.41393e+09
818NEG	LPE(18:0)-H	LPE(18:0)-H	LPE	(18:0)	(18:0)	C23 H47 O7 N1 P1	480.31	5.08021	0.445091	0.0180188	0.16536	1.09782	5.55608e+07	1.23703e+08	1.21433e+08	6.80836e+06	1.71125e+07	3.95493e+07	6.84655e+07	1.25822e+08	8.48299e+07	1.10425e+08	4.46289e+07	5.94493e+07	3.2136e+07	6.00172e+07	1.0592e+07	6.52589e+07	8.37469e+06	5.26113e+06	9.09154e+06	4.06596e+07	4.64642e+07	5.33562e+07	1.11478e+07	3.62778e+07	3.86184e+07	4.60549e+06	2.80825e+07	2.35563e+07	1.53568e+07	1.95132e+07
819NEG	LPG(16:0)-H	LPG(16:0)-H	LPG	(16:0)	(16:0)	C22 H44 O9 N0 P1	483.273	2.67591	0.510725	0.0371625	0.239395	1.23523	1.43647e+08	3.67014e+07	9.63643e+07	2.55698e+07	3.0976e+08	1.17112e+08	1.48481e+08	1.36284e+08	1.12431e+08	1.08915e+08	1.7208e+07	8.21192e+07	9.77951e+06	7.09274e+07	3.96153e+07	1.13463e+08	6.42162e+07	4.6815e+07	1.04133e+08	8.26049e+07	8.16469e+07	1.22023e+08	3.12545e+07	3.7382e+07	7.21665e+06	3.47514e+07	5.5873e+07	9.73543e+07	7.92383e+07	3.09196e+07
													4.40682e+10	5.86036e+10	6.58696e+10	3.24753e+10	5.19899e+10	3.38377e+10	4.6096e+10	5.57842e+10	3.05216e+10	4.11418e+10	1.92727e+10	3.35247e+10	1.951e+10	2.29256e+10	1.76102e+10	3.21159e+10	2.26449e+10	1.80503e+10	3.15838e+10	2.06057e+10	3.13651e+10	2.9431e+10	1.33651e+10	3.17056e+10	2.23188e+10	1.68812e+10	2.17601e+10	2.83023e+10	3.31887e+10	1.74502e+10
													4.60388e+11										2.37844e+11										2.45768e+11
													6.03201e+11										3.29309e+11										3.32012e+11
													0.763242										0.722251										0.740238
85POS	LPC(18:2)+H	LPC(18:2)+H	LPC	(18:2)	(18:2)	C26 H51 O7 N1 P1	520.34	2.51351	0.397914	0.00798991	0.0953858	3.23707	3.87639e+09	4.12743e+09	3.46283e+09	6.88141e+08	2.21613e+09	1.13767e+09	1.55571e+09	4.50908e+09	9.38721e+08	1.08795e+09	7.83448e+08	1.15632e+09	7.40488e+08	1.13941e+09	5.55524e+08	9.22046e+08	6.65737e+08	9.11206e+08	1.22305e+09	1.29356e+09	1.24002e+09	2.9929e+09	3.83563e+08	1.82506e+09	1.05191e+09	4.81855e+08	5.88825e+08	1.4174e+09	2.65683e+09	1.30367e+09
847NEG	LPC(18:2)+HCOO	LPC(18:2)+HCOO	LPC	(18:2)	(18:2)	C27 H51 O9 N1 P1	564.331	2.52594	0.4788	0.00266065	0.0589145	3.46842	6.75397e+08	8.27006e+08	8.45968e+08	2.519e+08	7.98408e+08	4.8716e+08	9.73625e+08	5.47725e+08	2.52043e+08	3.68347e+08	2.64795e+08	4.52931e+08	1.78187e+08	3.45352e+08	1.35976e+08	2.3903e+08	2.02245e+08	2.03495e+08	4.37594e+08	4.26397e+08	4.96071e+08	5.22412e+08	1.0437e+08	3.68265e+08	2.95767e+08	1.47794e+08	2.28546e+08	4.16883e+08	6.23932e+08	2.17357e+08
82POS	LPC(18:3)+H	LPC(18:3)+H	LPC	(18:3)	(18:3)	C26 H49 O7 N1 P1	518.324	3.15164	0.612575	0.00230378	0.0549363	1.16916	5.16028e+08	4.44511e+08	6.89214e+08	3.30282e+08	5.88921e+08	3.6185e+08	3.83409e+08	4.33721e+08	3.13287e+08	3.88123e+08	1.96159e+08	4.29178e+08	1.72325e+08	3.37166e+08	1.82635e+08	2.97303e+08	2.23773e+08	1.66979e+08	3.75634e+08	3.44402e+08	3.39777e+08	4.62823e+08	1.79654e+08	3.75891e+08	2.2157e+08	1.66552e+08	2.32953e+08	3.9678e+08	3.45275e+08	1.87265e+08
111POS	LPC(20:4)+H	LPC(20:4)+H	LPC	(20:4)	(20:4)	C28 H51 O7 N1 P1	544.34	2.43937	0.715786	0.0019944	0.0541748	2.56724	2.9032e+09	3.94169e+09	4.51029e+09	2.99004e+09	3.41168e+09	3.24431e+09	2.67648e+09	3.60574e+09	2.65312e+09	3.78507e+09	2.69425e+09	2.8464e+09	3.24493e+09	2.68146e+09	2.22118e+09	2.72555e+09	2.02364e+09	1.24604e+09	2.65111e+09	1.8029e+09	2.76546e+09	3.14158e+09	1.95798e+09	2.18553e+09	1.60425e+09	1.82229e+09	1.90804e+09	1.18019e+09	2.58403e+09	9.84945e+08
856NEG	LPC(20:4)+HCOO	LPC(20:4)+HCOO	LPC	(20:4)	(20:4)	C29 H51 O9 N1 P1	588.331	2.44435	0.653452	0.000751072	0.0436295	2.93923	7.63301e+08	6.10256e+08	9.79097e+08	5.20525e+08	9.25473e+08	6.76318e+08	5.35383e+08	8.0837e+08	5.53628e+08	6.48117e+08	5.42353e+08	3.95598e+08	5.80823e+08	5.19412e+08	4.29652e+08	6.08351e+08	4.17404e+08	3.13635e+08	3.49495e+08	4.30818e+08	5.64283e+08	6.40295e+08	5.058e+08	4.95292e+08	4.03857e+08	3.49421e+08	4.19538e+08	3.14447e+08	5.39913e+08	1.98245e+08
130POS	LPC(22:6)+H	LPC(22:6)+H	LPC	(22:6)	(22:6)	C30 H51 O7 N1 P1	568.34	2.32896	0.586661	0.000440179	0.031268	2.42486	1.43602e+09	1.58222e+09	2.90997e+09	1.57985e+09	1.61204e+09	1.57069e+09	1.51761e+09	1.95047e+09	1.13371e+09	1.75749e+09	7.47929e+08	1.02089e+09	8.93905e+08	1.19487e+09	1.332e+09	1.07596e+09	1.16885e+09	5.96519e+08	1.00814e+09	9.63555e+08	1.29551e+09	1.61071e+09	1.0146e+09	1.60981e+09	6.66321e+08	7.84386e+08	1.1059e+09	5.28562e+08	8.46779e+08	3.43821e+08
866NEG	LPC(22:6)+HCOO	LPC(22:6)+HCOO	LPC	(22:6)	(22:6)	C31 H51 O9 N1 P1	612.331	2.332	0.662405	0.00318788	0.0618283	2.08034	2.40204e+08	3.3686e+08	4.67304e+08	4.02549e+08	3.03144e+08	2.75958e+08	2.49672e+08	4.13871e+08	3.64912e+08	4.73779e+08	1.20572e+08	2.13623e+08	2.91887e+08	2.92433e+08	2.99011e+08	2.89817e+08	2.83476e+08	1.21409e+08	1.90687e+08	2.34215e+08	1.9227e+08	2.65788e+08	2.18491e+08	2.8725e+08	2.15067e+08	1.23231e+08	1.75788e+08	1.13199e+08	1.38741e+08	8.23796e+07
37POS	LPE(18:2)+H	LPE(18:2)+H	LPE	(18:2)	(18:2)	C23 H45 O7 N1 P1	478.293	2.84907	0.606221	0.02192	0.1828	1.15441	4.72011e+08	6.48166e+08	5.27576e+08	2.45579e+08	9.19879e+08	3.68836e+08	5.67019e+08	5.41764e+08	2.20774e+08	3.85917e+08	3.33777e+08	4.58075e+08	1.79742e+08	3.27853e+08	1.00786e+08	2.68751e+08	1.72756e+08	2.26157e+08	5.01431e+08	3.99652e+08	4.44229e+08	3.99031e+08	9.75499e+07	2.3523e+08	1.64684e+08	9.53114e+07	1.55289e+08	3.5463e+08	3.17978e+08	2.24842e+08
823NEG	LPE(20:4)-H	LPE(20:4)-H	LPE	(20:4)	(20:4)	C25 H43 O7 N1 P1	500.278	2.55335	0.74801	0.00503045	0.0799712	1.99029	4.50525e+08	5.06998e+08	6.45223e+08	3.97852e+08	6.85429e+08	4.3388e+08	4.71255e+08	7.0792e+08	4.45903e+08	5.06276e+08	4.43331e+08	4.41543e+08	4.34254e+08	4.12467e+08	3.86431e+08	3.03717e+08	4.43145e+08	3.07406e+08	4.66525e+08	2.89177e+08	5.58799e+08	5.09844e+08	3.33938e+08	2.97822e+08	3.19484e+08	2.21472e+08	3.15621e+08	3.05204e+08	4.36938e+08	2.80061e+08
834NEG	LPE(22:5)-H	LPE(22:5)-H	LPE	(22:5)	(22:5)	C27 H45 O7 N1 P1	526.294	2.64179	0.642672	0.00441829	0.0745716	1.0511	5.9039e+07	7.78157e+07	1.04117e+08	8.78882e+07	1.06274e+08	1.00457e+08	1.18264e+08	1.20051e+08	5.83236e+07	8.09251e+07	9.03955e+07	6.97175e+07	5.96333e+07	7.00756e+07	6.03041e+07	2.71408e+07	5.95441e+07	4.8237e+07	8.34216e+07	1.83901e+07	9.18243e+07	9.4173e+07	4.95465e+07	6.4999e+07	7.53351e+06	1.3662e+07	5.67215e+07	5.81962e+07	5.0078e+07	2.99584e+07
95POS	LPE(22:6)+H	LPE(22:6)+H	LPE	(22:6)	(22:6)	C27 H45 O7 N1 P1	526.293	2.42625	0.769355	0.0080659	0.0953858	1.64603	1.13048e+09	1.96478e+09	2.44763e+09	1.82817e+09	2.16751e+09	1.89838e+09	1.80981e+09	2.17696e+09	1.60048e+09	1.9868e+09	1.12546e+09	1.56895e+09	1.50002e+09	1.47684e+09	1.70123e+09	1.6562e+09	1.68016e+09	1.01625e+09	1.85585e+09	1.04522e+09	1.54457e+09	2.00358e+09	1.4705e+09	1.62206e+09	9.74035e+08	8.6934e+08	1.57095e+09	8.07797e+08	9.86922e+08	6.05636e+08
832NEG	LPE(22:6)-H	LPE(22:6)-H	LPE	(22:6)	(22:6)	C27 H43 O7 N1 P1	524.278	2.43055	0.766219	0.041737	0.251232	3.51366	1.33341e+09	1.3825e+09	2.73132e+09	1.29791e+09	1.65002e+09	1.88087e+09	1.88105e+09	2.11592e+09	1.09517e+09	1.97446e+09	1.07363e+09	1.41629e+09	1.35976e+09	1.27609e+09	1.48766e+09	1.35863e+09	1.4408e+09	7.83564e+08	2.01511e+09	1.07671e+09	1.36503e+09	1.61833e+09	1.17012e+09	1.36504e+09	1.04004e+09	8.1786e+08	1.15829e+09	7.2694e+08	9.73618e+08	5.12817e+08
													1.3856e+10	1.64502e+10	2.03205e+10	1.06207e+10	1.53849e+10	1.24364e+10	1.27393e+10	1.79316e+10	9.63007e+09	1.34433e+10	8.4161e+09	1.04695e+10	9.63595e+09	1.00734e+10	8.89239e+09	9.7725e+09	8.78154e+09	5.94091e+09	1.1158e+10	8.325e+09	1.08978e+10	1.42615e+10	7.48611e+09	1.07322e+10	6.96452e+09	5.89317e+09	7.91646e+09	6.62023e+09	1.0501e+10	4.97099e+09
													1.42813e+11										9.14654e+10										8.62441e+10

## Sheet: Sheet3
No.	LipidIon	LipidGroup	Class	FattyAcid	FA1	IonFormula	CalMz	RT (min)	Fold Change	P-value	FDR	OPLS-DA VIP	C11	C12	C13	C14	C15	C16	C17	C18	C19	C20	Aco5	Aco6	Aco7	Aco8	Aco12	Aco13	Aco15	Aco16	Aco17	Aco20	Oua1	Oua2	Oua4	Oua5	Oua6	Oua7	Oua8	Oua12	Oua14	Oua15
56POS	LPC(16:0)+H	LPC(16:0)+H	LPC	(16:0)	(16:0)	C24 H51 O7 N1 P1	496.34	3.14975	0.567897	0.0046651	0.0751263	5.37798	9.63232e+09	1.29949e+10	1.14418e+10	5.1879e+09	1.04547e+10	5.80411e+09	8.50976e+09	1.13365e+10	2.81547e+09	7.91567e+09	4.02006e+09	5.7697e+09	2.65879e+09	7.19018e+09	3.63832e+09	5.89582e+09	3.80367e+09	2.69967e+09	6.11453e+09	7.10128e+09	6.39246e+09	9.9611e+09	3.71115e+09	5.6288e+09	4.24984e+09	3.37328e+09	3.87735e+09	5.31819e+09	7.40784e+09	3.67121e+09
840NEG	LPC(16:0)+HCOO	LPC(16:0)+HCOO	LPC	(16:0)	(16:0)	C25 H51 O9 N1 P1	540.331	3.15443	0.580241	0.00130382	0.047551	5.4348	1.79444e+09	2.29222e+09	2.60339e+09	9.89946e+08	2.43883e+09	1.19792e+09	1.53758e+09	2.37099e+09	1.35055e+09	1.73109e+09	8.51733e+08	1.25472e+09	6.28805e+08	1.23109e+09	7.67594e+08	1.21405e+09	9.24958e+08	8.52584e+08	1.44768e+09	1.44921e+09	1.18878e+09	1.8435e+09	6.16429e+08	1.284e+09	9.04434e+08	5.87287e+08	1.01914e+09	1.69882e+09	1.45271e+09	7.31028e+08
41POS	LPC(16:0p)+H	LPC(16:0p)+H	LPC	(16:0p)	(16:0p)	C24 H51 O6 N1 P1	480.345	3.53237	0.522868	0.00255705	0.0578741	1.10439	3.67783e+08	3.85853e+08	5.58267e+08	1.42708e+08	3.37344e+08	2.4959e+08	3.04605e+08	3.46151e+08	1.95604e+08	2.18931e+08	9.42065e+07	2.20589e+08	1.08144e+08	2.66399e+08	8.70197e+07	1.95439e+08	1.47638e+08	1.06624e+08	2.21752e+08	1.76654e+08	2.19914e+08	3.2738e+08	1.22463e+08	2.25601e+08	1.46066e+08	1.16131e+08	1.51023e+08	1.8433e+08	2.06822e+08	8.40751e+07
91POS	LPC(18:0)+H	LPC(18:0)+H	LPC	(18:0)	(18:0)	C26 H55 O7 N1 P1	524.371	4.45532	0.432551	6.42762e-05	0.0113861	10.1999	1.73988e+10	2.27357e+10	3.17568e+10	1.73114e+10	1.83224e+10	1.27679e+10	2.09149e+10	2.61338e+10	1.60129e+10	1.65934e+10	5.08045e+09	1.544e+10	9.00415e+09	4.28459e+09	6.9389e+09	1.42493e+10	9.54054e+09	7.816e+09	1.11762e+10	2.95748e+09	1.22533e+10	4.19058e+09	2.98501e+09	1.395e+10	9.37079e+09	7.8804e+09	1.03087e+10	1.20205e+10	1.3915e+10	7.45509e+09
850NEG	LPC(18:0)+HCOO	LPC(18:0)+HCOO	LPC	(18:0)	(18:0)	C27 H55 O9 N1 P1	568.362	4.4628	0.579215	1.61384e-05	0.00667054	7.9313	3.1513e+09	3.56126e+09	3.79669e+09	2.47106e+09	4.2526e+09	3.71328e+09	3.20587e+09	3.79818e+09	2.17738e+09	4.09003e+09	2.0043e+09	2.04194e+09	1.65406e+09	2.18492e+09	1.48193e+09	1.67651e+09	1.72723e+09	1.82015e+09	2.52639e+09	2.70194e+09	2.77006e+09	3.08694e+09	1.62908e+09	2.81972e+09	2.13756e+09	1.49615e+09	7.47405e+08	1.52826e+09	2.40656e+09	1.14082e+09
86POS	LPC(18:1)+H	LPC(18:1)+H	LPC	(18:1)	(18:1)	C26 H53 O7 N1 P1	522.355	3.31203	0.420053	0.0022531	0.0549363	2.89097	1.78794e+09	2.56374e+09	3.15807e+09	6.02291e+08	2.13928e+09	1.23108e+09	1.65619e+09	1.87448e+09	7.32954e+08	1.18408e+09	4.93188e+08	1.2227e+09	3.82207e+08	7.0165e+08	3.92235e+08	7.12433e+08	4.46117e+08	4.68094e+08	1.36968e+09	9.23229e+08	1.25586e+09	1.45115e+09	3.7074e+08	9.21752e+08	5.0984e+08	4.42544e+08	5.24363e+08	8.68397e+08	1.17425e+09	4.56943e+08
87POS	LPC(18:1)+H	LPC(18:1)+H	LPC	(18:1)	(18:1)	C26 H53 O7 N1 P1	522.355	3.09517	0.538931	0.000433537	0.031268	2.19522	1.35673e+09	1.53153e+09	1.92172e+09	7.26984e+08	1.26934e+09	1.07349e+09	1.09015e+09	1.24493e+09	7.86625e+08	1.03541e+09	5.25404e+08	9.99657e+08	4.7506e+08	6.8489e+08	5.35817e+08	5.95975e+08	4.04135e+08	5.62075e+08	1.01607e+09	6.87993e+08	1.09946e+09	1.10692e+09	4.34489e+08	6.63782e+08	6.12823e+08	4.23754e+08	5.2209e+08	7.17954e+08	8.11568e+08	4.56974e+08
848NEG	LPC(18:1)+HCOO	LPC(18:1)+HCOO	LPC	(18:1)	(18:1)	C27 H53 O9 N1 P1	566.346	3.31704	0.395553	0.00594353	0.0805248	2.80187	3.52233e+08	8.1248e+08	4.01002e+08	1.40393e+08	4.57733e+08	2.50678e+08	2.32138e+08	6.79521e+08	1.61839e+08	2.26627e+08	1.22866e+08	1.61094e+08	1.18209e+08	1.63889e+08	8.97548e+07	1.80938e+08	1.27624e+08	9.7685e+07	2.23996e+08	1.83284e+08	3.15996e+08	2.60762e+08	8.91218e+07	1.83463e+08	1.24426e+08	8.14623e+07	1.21457e+08	2.1962e+08	3.05821e+08	8.94427e+07
26POS	LPE(16:0)+H	LPE(16:0)+H	LPE	(16:0)	(16:0)	C21 H45 O7 N1 P1	454.293	3.31008	0.664035	0.00782608	0.0953858	1.38155	7.3726e+08	1.04866e+09	1.11158e+09	4.862e+08	1.15408e+09	5.53401e+08	8.83392e+08	8.74479e+08	5.06934e+08	6.49479e+08	5.52495e+08	6.1746e+08	3.81837e+08	4.84575e+08	3.71513e+08	6.88462e+08	5.46297e+08	3.56798e+08	7.39911e+08	5.76555e+08	6.50539e+08	6.38282e+08	2.55892e+08	5.04275e+08	3.49956e+08	2.70817e+08	3.39937e+08	5.41707e+08	4.25897e+08	2.72737e+08
809NEG	LPE(16:0)-H	LPE(16:0)-H	LPE	(16:0)	(16:0)	C21 H43 O7 N1 P1	452.278	3.31593	0.629041	0.00809108	0.0953858	3.11154	7.30522e+08	9.76866e+08	1.08709e+09	3.55121e+08	1.13465e+09	4.85368e+08	7.59065e+08	9.1548e+08	4.91958e+08	5.67113e+08	5.01935e+08	5.2077e+08	3.2763e+08	4.84411e+08	3.02044e+08	5.62124e+08	4.93669e+08	3.32732e+08	6.59237e+08	5.35293e+08	6.77935e+08	5.64266e+08	2.81406e+08	4.449e+08	2.78899e+08	2.18872e+08	2.82137e+08	4.64518e+08	3.5992e+08	2.91124e+08
44POS	LPE(18:0)+H	LPE(18:0)+H	LPE	(18:0)	(18:0)	C23 H49 O7 N1 P1	482.324	4.71442	0.667111	0.00852507	0.0969825	2.56919	2.99372e+09	4.22474e+09	2.14031e+09	2.11019e+09	4.35665e+09	3.05644e+09	3.22274e+09	3.80268e+09	2.52295e+09	3.33795e+09	2.57872e+09	2.63148e+09	1.87307e+09	2.53098e+09	1.33906e+09	2.9075e+09	2.38849e+09	1.34942e+09	3.05111e+09	5.43212e+08	3.07205e+09	3.08291e+09	1.37773e+09	2.29827e+09	1.74338e+09	1.34847e+09	1.84148e+09	2.07359e+09	2.22837e+09	1.33641e+09
817NEG	LPE(18:0)-H	LPE(18:0)-H	LPE	(18:0)	(18:0)	C23 H47 O7 N1 P1	480.31	4.72619	0.629216	0.00815395	0.0953858	6.86242	3.56594e+09	5.31524e+09	5.67509e+09	1.91873e+09	5.34549e+09	3.29778e+09	3.56266e+09	2.14486e+09	2.56914e+09	3.37276e+09	2.38556e+09	2.50302e+09	1.85608e+09	2.58711e+09	1.61578e+09	3.05856e+09	2.02198e+09	1.53643e+09	2.92402e+09	2.64629e+09	1.34063e+09	2.74186e+09	1.44921e+09	2.70741e+09	1.84498e+09	6.02666e+08	1.94108e+09	2.54547e+09	2.39936e+09	1.41393e+09
818NEG	LPE(18:0)-H	LPE(18:0)-H	LPE	(18:0)	(18:0)	C23 H47 O7 N1 P1	480.31	5.08021	0.445091	0.0180188	0.16536	1.09782	5.55608e+07	1.23703e+08	1.21433e+08	6.80836e+06	1.71125e+07	3.95493e+07	6.84655e+07	1.25822e+08	8.48299e+07	1.10425e+08	4.46289e+07	5.94493e+07	3.2136e+07	6.00172e+07	1.0592e+07	6.52589e+07	8.37469e+06	5.26113e+06	9.09154e+06	4.06596e+07	4.64642e+07	5.33562e+07	1.11478e+07	3.62778e+07	3.86184e+07	4.60549e+06	2.80825e+07	2.35563e+07	1.53568e+07	1.95132e+07
819NEG	LPG(16:0)-H	LPG(16:0)-H	LPG	(16:0)	(16:0)	C22 H44 O9 N0 P1	483.273	2.67591	0.510725	0.0371625	0.239395	1.23523	1.43647e+08	3.67014e+07	9.63643e+07	2.55698e+07	3.0976e+08	1.17112e+08	1.48481e+08	1.36284e+08	1.12431e+08	1.08915e+08	1.7208e+07	8.21192e+07	9.77951e+06	7.09274e+07	3.96153e+07	1.13463e+08	6.42162e+07	4.6815e+07	1.04133e+08	8.26049e+07	8.16469e+07	1.22023e+08	3.12545e+07	3.7382e+07	7.21665e+06	3.47514e+07	5.5873e+07	9.73543e+07	7.92383e+07	3.09196e+07
27POS	LPE(16:0)+H	LPE(16:0)+H	LPE	(16:0)	(16:0)	C21 H45 O7 N1 P1	454.293	3.10619	0.772484	0.0351691	0.236387	0.160703	2.06535e+07	2.8076e+07	2.31821e+07	1.4402e+07	2.85255e+07	1.98358e+07	2.742e+07	2.62649e+07	1.4085e+07	1.46108e+07	2.0621e+07	1.96169e+07	1.65358e+07	1.27992e+07	1.23721e+07	1.61436e+07	1.59708e+07	1.20394e+07	2.10853e+07	2.0488e+07	1.88009e+07	1.73608e+07	9.82823e+06	1.23795e+07	1.00352e+07	7.95571e+06	1.12113e+07	1.63143e+07	1.01394e+07	7.52837e+06
31POS	LPE(16:0p)+Na	LPE(16:0p)+Na	LPE	(16:0p)	(16:0p)	C21 H44 O6 N1 P1 Na1	460.28	3.77513	0.507632	0.00154508	0.0532194	0.336321	2.83997e+07	3.80746e+07	3.93102e+07	1.46835e+07	4.52271e+07	2.00844e+07	2.76436e+07	2.84141e+07	1.59835e+07	2.26819e+07	1.1448e+07	2.33101e+07	6.17215e+06	1.64788e+07	8.33901e+06	1.88088e+07	1.5777e+07	7.48341e+06	1.99839e+07	1.45911e+07	1.98539e+07	2.24096e+07	8.83543e+06	1.60736e+07	9.55791e+06	1.12181e+07	1.13961e+07	2.17917e+07	2.2814e+07	1.08567e+07
35POS	LPE(16:0)+Na	LPE(16:0)+Na	LPE	(16:0)	(16:0)	C21 H44 O7 N1 P1 Na1	476.275	3.31008	0.711473	0.0211268	0.181325	0.301203	5.09257e+07	7.1774e+07	7.30524e+07	3.56771e+07	6.33806e+07	3.97205e+07	3.96274e+07	4.73024e+07	3.355e+07	3.92499e+07	3.37061e+07	4.29473e+07	2.27958e+07	2.67188e+07	2.71559e+07	5.23664e+07	3.8111e+07	2.7466e+07	4.75643e+07	3.28212e+07	5.11416e+07	3.87665e+07	1.69578e+07	3.83757e+07	2.80489e+07	1.47619e+07	2.76158e+07	3.48443e+07	2.79347e+07	2.41551e+07
39POS	LPE(18:1)+H	LPE(18:1)+H	LPE	(18:1)	(18:1)	C23 H47 O7 N1 P1	480.308	3.4886	0.712214	0.223009	0.546505	0.900865	4.75329e+08	7.59307e+08	7.91351e+08	1.95426e+08	6.47505e+08	2.54174e+08	4.76786e+08	6.36797e+08	4.74061e+07	3.56742e+07	2.84652e+08	4.22554e+08	1.59728e+08	3.26666e+08	1.6526e+08	3.57111e+08	2.32756e+08	1.88968e+08	5.72638e+08	3.66256e+08	3.4621e+08	4.14151e+08	9.82554e+06	2.88824e+08	2.7321e+08	1.19951e+08	1.32384e+08	3.63445e+08	3.01505e+08	1.95817e+08
40POS	LPE(18:1)+H	LPE(18:1)+H	LPE	(18:1)	(18:1)	C23 H47 O7 N1 P1	480.308	3.25802	0.760807	0.0402857	0.247869	0.363757	8.99877e+07	1.02984e+08	1.30069e+08	5.06559e+07	1.00124e+08	9.19269e+07	8.93261e+07	1.07648e+08	4.66483e+07	7.19713e+07	5.99931e+07	9.13472e+07	5.48009e+07	6.65902e+07	5.14471e+07	6.67621e+07	5.29178e+07	5.54693e+07	9.61465e+07	7.50558e+07	1.74508e+07	7.07828e+06	3.8929e+07	5.11978e+07	1.73961e+07	2.95679e+07	2.75466e+06	6.17422e+06	4.40646e+07	3.65454e+07
45POS	LPE(18:0)+H	LPE(18:0)+H	LPE	(18:0)	(18:0)	C23 H49 O7 N1 P1	482.324	4.40114	0.817018	0.0905758	0.377599	0.19074	4.83328e+07	5.32067e+07	5.6856e+07	2.69223e+07	4.24147e+07	5.78952e+07	4.71439e+07	4.67577e+07	3.18404e+07	5.80809e+07	5.65855e+07	3.74378e+07	3.40066e+07	3.63596e+07	2.53162e+07	3.89458e+07	4.16147e+07	2.26755e+07	5.43658e+07	3.6242e+07	5.41743e+07	4.37463e+07	2.56295e+07	2.92541e+07	2.25641e+07	1.48631e+07	2.4808e+07	3.34427e+07	2.86845e+07	2.31624e+07
47POS	LPC(16:0e)+H	LPC(16:0e)+H	LPC	(16:0e)	(16:0e)	C24 H53 O6 N1 P1	482.361	3.6928	0.541364	0.000561665	0.0348232	0.246495	2.00191e+07	1.82892e+07	1.88379e+07	1.5403e+07	2.56788e+07	1.71795e+07	1.37616e+07	1.82234e+07	1.34381e+07	1.57772e+07	1.04954e+07	1.24215e+07	7.14066e+06	1.85905e+07	7.74482e+06	1.57589e+07	9.49725e+06	7.5936e+06	3.7181e+06	2.6484e+06	1.55047e+07	3.50489e+06	6.20821e+06	1.25005e+07	8.0361e+06	9.58144e+06	9.60999e+06	1.13508e+07	1.43641e+07	8.19177e+06
50POS	LPG(16:0)+H	LPG(16:0)+H	LPG	(16:0)	(16:0)	C22 H46 O9 N0 P1	485.287	2.67597	0.533634	0.00318432	0.0618283	0.371123	4.18457e+07	4.6197e+07	6.53171e+07	2.6151e+07	4.52078e+07	2.31102e+07	3.29871e+07	4.1324e+07	2.36818e+07	2.49236e+07	9.16773e+06	2.57505e+07	1.15846e+07	3.36713e+07	1.23223e+07	3.03248e+07	1.76413e+07	1.10285e+07	2.38041e+07	2.25473e+07	2.48927e+07	3.18914e+07	8.63062e+06	1.41796e+06	1.62828e+07	9.93475e+06	1.68603e+07	2.76532e+07	2.36685e+07	1.111e+07
51POS	LPE(18:1p)+Na	LPE(18:1p)+Na	LPE	(18:1p)	(18:1p)	C23 H46 O6 N1 P1 Na1	486.295	3.96837	0.525993	0.00351071	0.0659589	0.291102	2.44806e+07	2.65742e+07	3.91848e+07	1.05734e+07	3.39228e+07	1.79103e+07	2.28496e+07	2.1604e+07	1.44049e+07	1.37677e+07	9.92361e+06	1.8352e+07	7.09136e+06	1.58106e+07	7.50971e+06	1.43514e+07	1.00925e+07	5.59793e+06	1.65042e+07	1.32583e+07	1.58953e+07	1.99502e+07	6.91482e+06	1.51936e+07	9.8685e+06	6.14335e+06	9.91315e+06	1.68113e+07	1.47798e+07	9.12834e+06
52POS	LPE(18:0p)+Na	LPE(18:0p)+Na	LPE	(18:0p)	(18:0p)	C23 H48 O6 N1 P1 Na1	488.311	5.46384	0.55703	0.182648	0.512408	0.23565	1.22088e+07	2.30593e+07	7.99859e+06	6.01515e+06	1.02619e+08	4.11356e+06	5.2859e+07	8.76382e+07	2.90948e+07	4.27854e+07	2.58153e+07	4.97947e+06	7.47775e+06	4.40572e+07	1.09977e+07	2.56343e+07	2.77072e+07	1.67024e+07	6.9785e+06	3.48553e+07	3.08301e+07	3.43088e+07	1.35334e+06	2.53639e+07	1.66673e+07	705001	1.90636e+07	3.74756e+07	2.1295e+06	1.20113e+07
57POS	LPC(16:0)+H	LPC(16:0)+H	LPC	(16:0)	(16:0)	C24 H51 O7 N1 P1	496.34	2.93896	0.775466	0.0585371	0.304236	0.651242	3.66562e+08	5.46017e+08	3.78289e+08	2.91571e+08	4.09446e+08	3.96738e+08	3.82504e+08	4.72913e+08	1.24304e+08	2.85208e+08	3.59256e+08	2.88856e+08	2.16987e+08	3.45131e+08	2.74654e+08	2.72103e+08	2.12969e+08	2.00019e+08	3.24237e+08	3.38994e+08	3.66841e+08	4.5139e+08	2.40472e+08	2.41865e+08	2.35289e+08	1.59812e+08	2.19617e+08	2.76033e+08	2.62657e+08	1.95993e+08
61POS	LPE(18:1)+Na	LPE(18:1)+Na	LPE	(18:1)	(18:1)	C23 H46 O7 N1 P1 Na1	502.29	3.4886	0.250982	0.00633526	0.0844457	0.506664	4.41512e+07	7.86733e+07	6.50315e+07	1.87177e+06	6.9164e+07	1.38672e+07	5.34746e+07	4.95604e+07	3.07692e+06	4.02968e+07	1.29494e+07	6.75052e+06	6.23242e+06	3.07545e+06	1.45465e+06	3.43924e+06	2.53841e+06	4.6901e+06	5.77637e+07	6.30966e+06	2.91678e+07	4.44916e+06	2.33266e+06	2.30863e+07	3.95754e+06	7.0535e+06	1.43226e+07	8.42189e+07	2.63829e+06	2.88562e+06
62POS	LPE(18:0)+Na	LPE(18:0)+Na	LPE	(18:0)	(18:0)	C23 H48 O7 N1 P1 Na1	504.306	4.71442	0.63451	0.0017973	0.0541748	0.715924	1.53269e+08	1.89209e+08	2.32666e+08	1.32405e+08	2.35104e+08	1.71091e+08	2.0085e+08	2.49251e+08	1.44954e+08	1.77683e+08	1.08361e+08	1.44177e+08	8.56791e+07	1.39441e+08	1.00021e+08	1.65843e+08	1.17571e+08	8.70037e+07	1.999e+08	4.89952e+07	1.76079e+08	1.57737e+08	7.90226e+07	1.24848e+08	9.90181e+07	8.45184e+07	1.07076e+08	1.49378e+08	1.31896e+08	9.06198e+07
65POS	LPC(18:1p)+H	LPC(18:1p)+H	LPC	(18:1p)	(18:1p)	C26 H53 O6 N1 P1	506.361	3.71679	0.41234	0.000774071	0.0436295	0.475273	5.63317e+07	5.25664e+07	8.71583e+07	2.73253e+07	5.32022e+07	3.72568e+07	4.12627e+07	3.77363e+07	2.81018e+07	3.51938e+07	1.2346e+07	6.8837e+06	2.03878e+07	3.78578e+07	5.73592e+06	3.04895e+07	2.18171e+07	1.20247e+07	1.01361e+07	3.04042e+07	4.06443e+07	4.65823e+07	1.41539e+07	9.74126e+06	1.931e+07	1.64479e+07	2.29637e+07	3.59465e+07	3.43098e+07	1.48041e+07
66POS	LPC(18:1p)+H	LPC(18:1p)+H	LPC	(18:1p)	(18:1p)	C26 H53 O6 N1 P1	506.361	4.45109	0.611916	0.0349186	0.236387	0.180291	8.58302e+06	1.99647e+07	9.22476e+06	6.14662e+06	2.66159e+07	1.65561e+07	2.11805e+07	2.95565e+07	2.37603e+07	1.41522e+07	1.90016e+07	1.68093e+07	8.09316e+06	7.23359e+06	8.14053e+06	1.6273e+07	1.04591e+07	3.02891e+06	1.03464e+07	8.15297e+06	1.37954e+07	1.78544e+07	6.92662e+06	9.10378e+06	3.80577e+06	2.20291e+06	7.13584e+06	1.07607e+07	3.36604e+06	4.3832e+06
69POS	LPC(18:0p)+H	LPC(18:0p)+H	LPC	(18:0p)	(18:0p)	C26 H55 O6 N1 P1	508.376	3.85315	0.553994	0.00220847	0.0549363	0.139941	4.49652e+06	6.36248e+06	9.5655e+06	3.56372e+06	8.01172e+06	5.5135e+06	4.3107e+06	6.80301e+06	4.26312e+06	4.44083e+06	3.51228e+06	4.07223e+06	1.46137e+06	4.76168e+06	1.87362e+06	4.31977e+06	2.84928e+06	1.69694e+06	4.18937e+06	3.02452e+06	4.30481e+06	4.91616e+06	1.66924e+06	3.70783e+06	2.32591e+06	2.18109e+06	2.38177e+06	4.27722e+06	4.31719e+06	1.97568e+06
75POS	LPC(18:0e)+H	LPC(18:0e)+H	LPC	(18:0e)	(18:0e)	C26 H57 O6 N1 P1	510.392	5.30456	0.570642	0.00285214	0.0610192	0.0856628	1.72208e+06	2.78901e+06	2.66885e+06	2.05154e+06	3.57166e+06	2.55768e+06	1.92537e+06	1.86836e+06	2.15709e+06	2.39527e+06	956820	1.5684e+06	661110	2.89061e+06	319423	2.18446e+06	1.02192e+06	1.21013e+06	1.61681e+06	1.09849e+06	1.89987e+06	1.50191e+06	566170	1.86937e+06	822696	1.1131e+06	912359	2.33836e+06	1.61146e+06	1.32368e+06
90POS	LPC(18:0)+H	LPC(18:0)+H	LPC	(18:0)	(18:0)	C26 H55 O7 N1 P1	524.371	5.45614	0.563045	0.0372141	0.239395	0.135	6.46179e+06	4.99352e+06	1.63842e+07	5.75888e+06	4.4018e+06	7.54813e+06	8.9516e+06	1.12279e+07	4.97822e+06	5.22093e+06	6.8474e+06	1.00294e+07	4.40865e+06	3.5403e+06	4.95951e+06	5.48414e+06	919548	3.54211e+06	1.41371e+06	1.60548e+06	6.32014e+06	3.15267e+06	1.73268e+06	3.62977e+06	1.62275e+06	775565	5.13078e+06	789414	8.35153e+06	1.74583e+06
92POS	LPC(18:0)+H	LPC(18:0)+H	LPC	(18:0)	(18:0)	C26 H55 O7 N1 P1	524.371	4.12368	0.606835	0.0045872	0.0751263	0.758	2.03065e+08	2.25539e+08	3.49069e+08	1.24678e+08	1.43405e+08	1.92292e+08	2.01472e+08	2.12665e+08	1.14335e+08	1.55601e+08	5.53222e+07	1.46051e+08	1.19677e+08	1.27937e+08	1.07578e+08	1.066e+08	1.21716e+08	8.17044e+07	1.50802e+08	1.49022e+08	1.32855e+08	1.47394e+08	8.80675e+07	4.48402e+07	7.5451e+07	8.23378e+07	8.33941e+07	1.31043e+08	9.76996e+07	9.49209e+07
93POS	LPC(18:0)+H	LPC(18:0)+H	LPC	(18:0)	(18:0)	C26 H55 O7 N1 P1	524.371	5.08885	0.907389	0.750946	0.921953	0.18432	2.47525e+07	1.07689e+08	4.01212e+07	6.54786e+07	7.94411e+07	8.17266e+07	3.82915e+07	1.68575e+08	1.88222e+07	2.50887e+07	8.85591e+07	7.90237e+07	7.35032e+06	6.26717e+07	3.05918e+07	2.15664e+07	5.99047e+07	6.32196e+07	4.50759e+07	1.31827e+08	4.26817e+07	4.80572e+07	8.21965e+07	1.526e+08	4.62817e+07	7.78566e+07	3.36623e+07	6.15676e+07	8.29513e+07	2.83952e+07
109POS	LPC(18:1)+Na	LPC(18:1)+Na	LPC	(18:1)	(18:1)	C26 H52 O7 N1 P1 Na1	544.337	3.31203	0.403559	0.00408975	0.0704347	0.644038	6.87732e+07	1.45362e+08	1.58991e+08	3.00322e+07	1.14714e+08	5.42586e+07	8.67464e+07	1.05239e+08	3.32294e+07	4.84838e+07	3.12063e+07	4.51313e+07	2.81528e+07	3.10034e+07	1.45677e+07	3.62832e+07	2.47587e+07	1.81978e+07	7.43486e+07	3.76921e+07	5.88766e+07	7.17447e+07	6.16675e+06	4.18992e+07	2.64429e+07	1.86141e+07	1.77466e+07	3.60719e+07	4.62606e+07	2.08482e+07
110POS	LPC(18:1)+Na	LPC(18:1)+Na	LPC	(18:1)	(18:1)	C26 H52 O7 N1 P1 Na1	544.337	3.09517	0.609488	0.000110587	0.017141	0.354126	3.4647e+07	4.80462e+07	5.23178e+07	2.49844e+07	3.68865e+07	3.51474e+07	3.52166e+07	4.08227e+07	4.56737e+07	3.01285e+07	2.44641e+07	2.80902e+07	2.88096e+07	2.18817e+07	1.73426e+07	2.20339e+07	1.83486e+07	2.09597e+07	3.17746e+07	2.02597e+07	3.10964e+07	3.17421e+07	3.02525e+07	2.27418e+07	2.71256e+07	1.75608e+07	1.65466e+07	2.25764e+07	2.60338e+07	2.0406e+07
113POS	LPC(18:0)+Na	LPC(18:0)+Na	LPC	(18:0)	(18:0)	C26 H54 O7 N1 P1 Na1	546.353	4.45532	0.801634	0.361117	0.682077	0.756176	7.19827e+08	8.40806e+08	9.48127e+07	8.53344e+07	9.23098e+08	7.18598e+08	7.38875e+08	6.83718e+08	5.19449e+08	8.49491e+07	4.16011e+08	5.48393e+08	4.19935e+08	5.49094e+08	3.95065e+08	5.01924e+08	5.38515e+07	3.73386e+08	5.75803e+08	5.02948e+08	5.10294e+08	6.46616e+08	3.78774e+08	6.97764e+08	3.66059e+08	3.59028e+08	4.69377e+08	5.16623e+08	1.48533e+08	3.60836e+08
811NEG	LPE(18:0e)-H	LPE(18:0e)-H	LPE	(18:0e)	(18:0e)	C23 H49 O6 N1 P1	466.33	5.674	0.613198	0.00901006	0.100653	0.0767936	451435	445033	776122	534217	420258	205173	548009	636935	266485	560993	396105	217589	180175	313915	419165	410049	412039	89487.3	269944	262268	165904	139083	80238.9	270818	287263	359756	303127	348541	584348	384320
814NEG	LPE(18:1)-H	LPE(18:1)-H	LPE	(18:1)	(18:1)	C23 H45 O7 N1 P1	478.294	3.49627	0.588809	0.0827157	0.363715	2.47207	5.23429e+08	8.39693e+08	7.43644e+08	1.85395e+07	7.95305e+08	2.98665e+07	5.63896e+08	6.42145e+08	1.98314e+08	3.21493e+08	3.10988e+08	3.82883e+08	1.58124e+08	2.80197e+08	1.36192e+08	2.90499e+08	1.91642e+08	1.65185e+08	5.3527e+08	3.02483e+08	3.40052e+08	4.19855e+08	9.98183e+07	2.51106e+08	1.58609e+08	1.06092e+08	1.44442e+08	3.69911e+08	2.93449e+08	1.78205e+08
815NEG	LPE(18:1)-H	LPE(18:1)-H	LPE	(18:1)	(18:1)	C23 H45 O7 N1 P1	478.294	3.26674	0.684953	0.0665331	0.321016	0.853275	8.55406e+07	1.10824e+08	1.25864e+08	4.91201e+07	1.18191e+08	4.73101e+06	9.2324e+07	9.71267e+07	4.05929e+07	6.99424e+07	6.14534e+07	7.22484e+07	4.9367e+07	4.76896e+07	4.1887e+07	5.03738e+07	4.61896e+07	4.52746e+07	8.11683e+07	4.83778e+07	6.63638e+07	6.23255e+07	3.22974e+07	3.99704e+07	3.67262e+07	2.6113e+07	3.31094e+07	6.76922e+07	4.38965e+07	2.99403e+07
816NEG	LPE(18:0)-H	LPE(18:0)-H	LPE	(18:0)	(18:0)	C23 H47 O7 N1 P1	480.31	4.4292	1.08053	0.727293	0.913608	0.387265	1.05899e+07	5.14723e+07	3.87525e+07	6.53684e+06	5.56532e+07	2.98881e+07	2.82647e+07	4.31585e+07	5.3859e+06	2.9521e+07	4.6097e+07	3.48195e+07	3.06328e+07	3.01464e+07	2.08686e+07	3.3716e+07	2.38304e+07	1.52373e+07	5.59689e+07	3.20032e+07	9.38988e+06	2.00873e+07	2.66158e+07	2.39022e+07	2.1942e+07	4.71151e+06	1.38006e+07	3.48501e+07	2.40816e+07	4.06928e+06
841NEG	LPC(16:0)+HCOO	LPC(16:0)+HCOO	LPC	(16:0)	(16:0)	C25 H51 O9 N1 P1	540.331	2.9485	0.695316	0.00285412	0.0610192	0.913498	7.88551e+07	1.00022e+08	1.02201e+08	5.69598e+07	1.00199e+08	7.10651e+07	6.88855e+07	1.02102e+08	6.65679e+07	8.27562e+07	7.62951e+07	6.40735e+07	2.43221e+07	6.10646e+07	4.84388e+07	5.2523e+07	4.58147e+07	5.98587e+07	7.46319e+07	6.98219e+07	6.22852e+07	9.42861e+07	3.82857e+07	5.23221e+07	4.24081e+07	2.78755e+07	5.40887e+07	8.30877e+07	5.56986e+07	3.45509e+07
849NEG	LPC(18:1)+HCOO	LPC(18:1)+HCOO	LPC	(18:1)	(18:1)	C27 H53 O9 N1 P1	566.346	3.09829	0.845549	0.220979	0.545845	0.583201	7.31414e+07	9.43329e+07	2.08745e+08	1.27898e+08	2.18606e+08	1.57648e+08	1.30901e+08	7.10949e+07	1.35417e+08	1.66457e+08	1.15992e+08	1.1887e+08	1.30257e+08	1.2358e+08	1.1809e+08	1.15273e+08	9.0895e+07	1.03335e+08	1.47633e+08	1.06517e+08	1.84169e+08	1.37741e+08	8.60771e+07	1.15195e+08	1.3111e+08	6.87786e+07	1.06079e+08	1.30639e+08	4.98013e+07	7.96423e+07
851NEG	LPC(18:0)+HCOO	LPC(18:0)+HCOO	LPC	(18:0)	(18:0)	C27 H55 O9 N1 P1	568.362	4.13426	0.873089	0.322307	0.65012	0.306928	3.79519e+07	4.42809e+07	3.50781e+07	2.25632e+07	3.34172e+07	1.25261e+07	3.06401e+07	3.67697e+07	2.55523e+07	1.07711e+07	2.54391e+07	2.22308e+07	2.71665e+07	2.62454e+07	1.89927e+07	2.4874e+07	2.74072e+07	2.33351e+07	2.85179e+07	2.85946e+07	2.91874e+07	1.57803e+07	2.20513e+07	2.36319e+07	2.08876e+07	1.34059e+07	1.63696e+07	1.9555e+07	1.64322e+07	1.28512e+07
													4.7383e+10	6.32803e+10	6.98662e+10	3.39545e+10	5.65534e+10	3.64228e+10	4.96569e+10	5.99091e+10	3.23309e+10	4.30717e+10	2.15706e+10	3.62446e+10	2.12052e+10	2.54291e+10	1.92858e+10	3.45083e+10	2.41819e+10	1.96884e+10	3.48575e+10	2.30928e+10	3.40664e+10	3.24475e+10	1.47358e+10	3.40803e+10	2.405e+10	1.81827e+10	2.33942e+10	3.09093e+10	3.50134e+10	1.89675e+10
													4.92429e+11										2.60064e+11										2.65847e+11
													6.74784e+11										3.7821e+11										3.76429e+11
													0.729758										0.687619										0.706235
37POS	LPE(18:2)+H	LPE(18:2)+H	LPE	(18:2)	(18:2)	C23 H45 O7 N1 P1	478.293	2.84907	0.606221	0.02192	0.1828	1.15441	4.72011e+08	6.48166e+08	5.27576e+08	2.45579e+08	9.19879e+08	3.68836e+08	5.67019e+08	5.41764e+08	2.20774e+08	3.85917e+08	3.33777e+08	4.58075e+08	1.79742e+08	3.27853e+08	1.00786e+08	2.68751e+08	1.72756e+08	2.26157e+08	5.01431e+08	3.99652e+08	4.44229e+08	3.99031e+08	9.75499e+07	2.3523e+08	1.64684e+08	9.53114e+07	1.55289e+08	3.5463e+08	3.17978e+08	2.24842e+08
823NEG	LPE(20:4)-H	LPE(20:4)-H	LPE	(20:4)	(20:4)	C25 H43 O7 N1 P1	500.278	2.55335	0.74801	0.00503045	0.0799712	1.99029	4.50525e+08	5.06998e+08	6.45223e+08	3.97852e+08	6.85429e+08	4.3388e+08	4.71255e+08	7.0792e+08	4.45903e+08	5.06276e+08	4.43331e+08	4.41543e+08	4.34254e+08	4.12467e+08	3.86431e+08	3.03717e+08	4.43145e+08	3.07406e+08	4.66525e+08	2.89177e+08	5.58799e+08	5.09844e+08	3.33938e+08	2.97822e+08	3.19484e+08	2.21472e+08	3.15621e+08	3.05204e+08	4.36938e+08	2.80061e+08
834NEG	LPE(22:5)-H	LPE(22:5)-H	LPE	(22:5)	(22:5)	C27 H45 O7 N1 P1	526.294	2.64179	0.642672	0.00441829	0.0745716	1.0511	5.9039e+07	7.78157e+07	1.04117e+08	8.78882e+07	1.06274e+08	1.00457e+08	1.18264e+08	1.20051e+08	5.83236e+07	8.09251e+07	9.03955e+07	6.97175e+07	5.96333e+07	7.00756e+07	6.03041e+07	2.71408e+07	5.95441e+07	4.8237e+07	8.34216e+07	1.83901e+07	9.18243e+07	9.4173e+07	4.95465e+07	6.4999e+07	7.53351e+06	1.3662e+07	5.67215e+07	5.81962e+07	5.0078e+07	2.99584e+07
95POS	LPE(22:6)+H	LPE(22:6)+H	LPE	(22:6)	(22:6)	C27 H45 O7 N1 P1	526.293	2.42625	0.769355	0.0080659	0.0953858	1.64603	1.13048e+09	1.96478e+09	2.44763e+09	1.82817e+09	2.16751e+09	1.89838e+09	1.80981e+09	2.17696e+09	1.60048e+09	1.9868e+09	1.12546e+09	1.56895e+09	1.50002e+09	1.47684e+09	1.70123e+09	1.6562e+09	1.68016e+09	1.01625e+09	1.85585e+09	1.04522e+09	1.54457e+09	2.00358e+09	1.4705e+09	1.62206e+09	9.74035e+08	8.6934e+08	1.57095e+09	8.07797e+08	9.86922e+08	6.05636e+08
832NEG	LPE(22:6)-H	LPE(22:6)-H	LPE	(22:6)	(22:6)	C27 H43 O7 N1 P1	524.278	2.43055	0.766219	0.041737	0.251232	3.51366	1.33341e+09	1.3825e+09	2.73132e+09	1.29791e+09	1.65002e+09	1.88087e+09	1.88105e+09	2.11592e+09	1.09517e+09	1.97446e+09	1.07363e+09	1.41629e+09	1.35976e+09	1.27609e+09	1.48766e+09	1.35863e+09	1.4408e+09	7.83564e+08	2.01511e+09	1.07671e+09	1.36503e+09	1.61833e+09	1.17012e+09	1.36504e+09	1.04004e+09	8.1786e+08	1.15829e+09	7.2694e+08	9.73618e+08	5.12817e+08
85POS	LPC(18:2)+H	LPC(18:2)+H	LPC	(18:2)	(18:2)	C26 H51 O7 N1 P1	520.34	2.51351	0.397914	0.00798991	0.0953858	3.23707	3.87639e+09	4.12743e+09	3.46283e+09	6.88141e+08	2.21613e+09	1.13767e+09	1.55571e+09	4.50908e+09	9.38721e+08	1.08795e+09	7.83448e+08	1.15632e+09	7.40488e+08	1.13941e+09	5.55524e+08	9.22046e+08	6.65737e+08	9.11206e+08	1.22305e+09	1.29356e+09	1.24002e+09	2.9929e+09	3.83563e+08	1.82506e+09	1.05191e+09	4.81855e+08	5.88825e+08	1.4174e+09	2.65683e+09	1.30367e+09
847NEG	LPC(18:2)+HCOO	LPC(18:2)+HCOO	LPC	(18:2)	(18:2)	C27 H51 O9 N1 P1	564.331	2.52594	0.4788	0.00266065	0.0589145	3.46842	6.75397e+08	8.27006e+08	8.45968e+08	2.519e+08	7.98408e+08	4.8716e+08	9.73625e+08	5.47725e+08	2.52043e+08	3.68347e+08	2.64795e+08	4.52931e+08	1.78187e+08	3.45352e+08	1.35976e+08	2.3903e+08	2.02245e+08	2.03495e+08	4.37594e+08	4.26397e+08	4.96071e+08	5.22412e+08	1.0437e+08	3.68265e+08	2.95767e+08	1.47794e+08	2.28546e+08	4.16883e+08	6.23932e+08	2.17357e+08
82POS	LPC(18:3)+H	LPC(18:3)+H	LPC	(18:3)	(18:3)	C26 H49 O7 N1 P1	518.324	3.15164	0.612575	0.00230378	0.0549363	1.16916	5.16028e+08	4.44511e+08	6.89214e+08	3.30282e+08	5.88921e+08	3.6185e+08	3.83409e+08	4.33721e+08	3.13287e+08	3.88123e+08	1.96159e+08	4.29178e+08	1.72325e+08	3.37166e+08	1.82635e+08	2.97303e+08	2.23773e+08	1.66979e+08	3.75634e+08	3.44402e+08	3.39777e+08	4.62823e+08	1.79654e+08	3.75891e+08	2.2157e+08	1.66552e+08	2.32953e+08	3.9678e+08	3.45275e+08	1.87265e+08
111POS	LPC(20:4)+H	LPC(20:4)+H	LPC	(20:4)	(20:4)	C28 H51 O7 N1 P1	544.34	2.43937	0.715786	0.0019944	0.0541748	2.56724	2.9032e+09	3.94169e+09	4.51029e+09	2.99004e+09	3.41168e+09	3.24431e+09	2.67648e+09	3.60574e+09	2.65312e+09	3.78507e+09	2.69425e+09	2.8464e+09	3.24493e+09	2.68146e+09	2.22118e+09	2.72555e+09	2.02364e+09	1.24604e+09	2.65111e+09	1.8029e+09	2.76546e+09	3.14158e+09	1.95798e+09	2.18553e+09	1.60425e+09	1.82229e+09	1.90804e+09	1.18019e+09	2.58403e+09	9.84945e+08
856NEG	LPC(20:4)+HCOO	LPC(20:4)+HCOO	LPC	(20:4)	(20:4)	C29 H51 O9 N1 P1	588.331	2.44435	0.653452	0.000751072	0.0436295	2.93923	7.63301e+08	6.10256e+08	9.79097e+08	5.20525e+08	9.25473e+08	6.76318e+08	5.35383e+08	8.0837e+08	5.53628e+08	6.48117e+08	5.42353e+08	3.95598e+08	5.80823e+08	5.19412e+08	4.29652e+08	6.08351e+08	4.17404e+08	3.13635e+08	3.49495e+08	4.30818e+08	5.64283e+08	6.40295e+08	5.058e+08	4.95292e+08	4.03857e+08	3.49421e+08	4.19538e+08	3.14447e+08	5.39913e+08	1.98245e+08
130POS	LPC(22:6)+H	LPC(22:6)+H	LPC	(22:6)	(22:6)	C30 H51 O7 N1 P1	568.34	2.32896	0.586661	0.000440179	0.031268	2.42486	1.43602e+09	1.58222e+09	2.90997e+09	1.57985e+09	1.61204e+09	1.57069e+09	1.51761e+09	1.95047e+09	1.13371e+09	1.75749e+09	7.47929e+08	1.02089e+09	8.93905e+08	1.19487e+09	1.332e+09	1.07596e+09	1.16885e+09	5.96519e+08	1.00814e+09	9.63555e+08	1.29551e+09	1.61071e+09	1.0146e+09	1.60981e+09	6.66321e+08	7.84386e+08	1.1059e+09	5.28562e+08	8.46779e+08	3.43821e+08
866NEG	LPC(22:6)+HCOO	LPC(22:6)+HCOO	LPC	(22:6)	(22:6)	C31 H51 O9 N1 P1	612.331	2.332	0.662405	0.00318788	0.0618283	2.08034	2.40204e+08	3.3686e+08	4.67304e+08	4.02549e+08	3.03144e+08	2.75958e+08	2.49672e+08	4.13871e+08	3.64912e+08	4.73779e+08	1.20572e+08	2.13623e+08	2.91887e+08	2.92433e+08	2.99011e+08	2.89817e+08	2.83476e+08	1.21409e+08	1.90687e+08	2.34215e+08	1.9227e+08	2.65788e+08	2.18491e+08	2.8725e+08	2.15067e+08	1.23231e+08	1.75788e+08	1.13199e+08	1.38741e+08	8.23796e+07
24POS	LPE(16:1)+H	LPE(16:1)+H	LPE	(16:1)	(16:1)	C21 H43 O7 N1 P1	452.277	2.57822	0.500056	0.0407784	0.247869	0.134911	3.69603e+06	8.12862e+06	8.22483e+06	1.79024e+06	1.0876e+07	3.86502e+06	6.41095e+06	5.48974e+06	851013	3.52238e+06	3.9858e+06	3.02013e+06	444469	3.13357e+06	610199	1.5153e+06	1.97393e+06	722170	7.45111e+06	3.57368e+06	4.67814e+06	4.22741e+06	717801	3.68611e+06	2.82129e+06	304093	698789	4.5833e+06	1.78682e+06	585195
32POS	LPE(17:1)+H	LPE(17:1)+H	LPE	(17:1)	(17:1)	C22 H45 O7 N1 P1	466.293	2.967	0.720486	0.319322	0.645937	0.0552682	1.90475e+06	3.07053e+06	2.69345e+06	337143	2.79652e+06	613246	2.03418e+06	730998	256479	1.17305e+06	717029	1.79691e+06	257419	450388	779508	1.31106e+06	1.02979e+06	665884	3.06576e+06	1.17328e+06	1.95951e+06	874051	161554	374317	374528	335120	521542	1.40801e+06	1.10486e+06	270638
33POS	LPE(17:0)+H	LPE(17:0)+H	LPE	(17:0)	(17:0)	C22 H47 O7 N1 P1	468.308	3.93884	0.615945	0.00785923	0.0953858	0.434034	6.67058e+07	9.2351e+07	9.01804e+07	3.66056e+07	9.69778e+07	4.91888e+07	6.77045e+07	9.47904e+07	3.25263e+07	5.11384e+07	4.96961e+07	5.54469e+07	2.78321e+07	4.02354e+07	2.11691e+07	5.02076e+07	3.90534e+07	3.24754e+07	5.80628e+07	4.35359e+07	5.22125e+07	5.33112e+07	1.49244e+06	4.88254e+07	2.80177e+07	2.56816e+07	2.97016e+07	5.39658e+07	3.90319e+07	2.70444e+07
34POS	LPC(14:0)+H	LPC(14:0)+H	LPC	(14:0)	(14:0)	C22 H47 O7 N1 P1	468.308	2.36222	0.423841	0.000436112	0.031268	0.481313	4.63579e+07	5.34983e+07	6.78514e+07	2.06741e+07	7.40806e+07	2.63397e+07	5.0352e+07	5.474e+07	2.56347e+07	3.77883e+07	1.45208e+07	2.656e+07	9.34032e+06	2.27031e+07	1.06326e+07	2.28222e+07	1.58741e+07	1.50886e+07	2.87557e+07	2.75322e+07	3.14474e+07	3.26184e+07	1.19676e+07	2.57431e+07	1.84551e+07	1.14568e+07	1.45064e+07	2.19258e+07	2.77519e+07	1.32131e+07
36POS	LPE(18:3)+H	LPE(18:3)+H	LPE	(18:3)	(18:3)	C23 H43 O7 N1 P1	476.277	2.3346	0.566718	0.0349134	0.236387	0.203689	1.63245e+07	2.26729e+07	1.58462e+07	4.15676e+06	2.02322e+07	8.86624e+06	1.73423e+07	1.57077e+07	3.9573e+06	6.02091e+06	7.54888e+06	1.36025e+07	3.91155e+06	6.73759e+06	572095	5.98541e+06	7.3754e+06	5.40399e+06	1.27124e+07	1.04621e+07	1.28096e+07	7.94431e+06	1.39126e+06	5.66207e+06	5.3861e+06	2.63722e+06	3.90843e+06	1.02249e+07	9.5074e+06	5.5394e+06
38POS	LPC(16:1p)+H	LPC(16:1p)+H	LPC	(16:1p)	(16:1p)	C24 H49 O6 N1 P1	478.329	3.14561	0.682811	0.119205	0.429693	0.108336	1.17893e+07	1.13289e+07	7.26342e+06	1.1176e+07	3.83324e+06	9.98268e+06	5.44458e+06	1.84747e+07	6.94833e+06	3.79475e+06	4.75599e+06	9.82437e+06	2.01297e+06	4.64962e+06	7.09404e+06	9.93119e+06	1.04189e+07	1.58092e+06	4.55011e+06	6.65947e+06	1.76633e+07	1.42127e+07	5.66942e+06	9.72036e+06	2.48293e+06	1.49066e+06	6.95348e+06	7.29966e+06	1.01105e+07	6.46019e+06
53POS	LPE(17:0)+Na	LPE(17:0)+Na	LPE	(17:0)	(17:0)	C22 H46 O7 N1 P1 Na1	490.29	3.93884	0.67354	0.0567265	0.301851	0.0936376	3.41553e+06	7.07811e+06	6.41513e+06	3.01831e+06	7.43428e+06	3.55769e+06	4.83371e+06	6.61369e+06	2.87973e+06	3.18781e+06	4.45561e+06	5.04502e+06	2.61325e+06	3.81237e+06	1.70478e+06	3.82548e+06	3.22496e+06	869644	5.70342e+06	1.36768e+06	4.27083e+06	4.57149e+06	608774	3.34711e+06	2.66616e+06	1.80979e+06	2.39188e+06	3.30218e+06	3.43569e+06	2.50338e+06
54POS	LPC(16:1)+H	LPC(16:1)+H	LPC	(16:1)	(16:1)	C24 H49 O7 N1 P1	494.324	2.48909	0.658852	0.196949	0.527466	0.495409	2.2598e+08	3.44975e+08	1.43682e+08	3.18093e+07	7.45901e+07	1.57325e+08	4.08175e+07	2.39277e+08	1.30454e+08	4.78984e+07	8.36987e+07	1.42417e+08	4.43335e+07	1.24652e+08	7.92595e+07	4.54405e+07	2.45485e+07	7.45094e+07	2.0393e+08	1.23855e+08	1.66138e+08	1.3587e+08	4.52403e+07	1.15588e+08	1.0874e+08	6.12478e+07	9.23287e+07	1.80295e+08	1.25111e+08	7.53212e+07
55POS	LPC(16:1)+H	LPC(16:1)+H	LPC	(16:1)	(16:1)	C24 H49 O7 N1 P1	494.324	4.08868	0.782935	0.269557	0.594638	0.0406781	2.42543e+06	3.62762e+06	804930	1.04236e+06	878622	2.11293e+06	2.46548e+06	2.60081e+06	1.00878e+06	1.3328e+06	1.42257e+06	2.12829e+06	857960	1.59713e+06	883617	1.45421e+06	982406	857821	2.45082e+06	1.6927e+06	2.13565e+06	641040	477810	1.50221e+06	1.222e+06	441032	874287	1.76431e+06	1.39271e+06	1.28841e+06
59POS	LPE(18:2)+Na	LPE(18:2)+Na	LPE	(18:2)	(18:2)	C23 H44 O7 N1 P1 Na1	500.275	2.63499	0.647661	0.0548011	0.297224	0.288597	3.22022e+07	6.34386e+07	5.83053e+07	1.85392e+07	5.10606e+07	3.37129e+07	5.62143e+07	8.32714e+06	2.39346e+07	3.07419e+07	3.71749e+07	3.01256e+07	1.73748e+07	2.59785e+07	1.16784e+07	2.05713e+07	1.8065e+07	1.82494e+07	3.3769e+07	3.0842e+07	2.45792e+07	3.3924e+07	9.64543e+06	1.89002e+07	1.7128e+07	9.97904e+06	1.54773e+07	2.99768e+07	1.99818e+07	1.81331e+07
60POS	LPE(20:4)+H	LPE(20:4)+H	LPE	(20:4)	(20:4)	C25 H45 O7 N1 P1	502.293	2.54781	0.868612	0.176497	0.508967	0.501799	4.27229e+08	6.17609e+08	6.71729e+08	3.27951e+08	5.1029e+08	4.86191e+08	5.28501e+08	4.84738e+08	3.01056e+08	4.57313e+08	5.06444e+08	5.11637e+08	4.76847e+08	3.7906e+08	4.18106e+08	3.78688e+08	3.38867e+08	3.75618e+08	5.24673e+08	2.70351e+08	5.35976e+08	4.19387e+08	3.00239e+08	3.36149e+08	3.64043e+08	2.70763e+08	2.57238e+08	3.74867e+08	4.58411e+08	3.16031e+08
63POS	LPC(18:2p)+H	LPC(18:2p)+H	LPC	(18:2p)	(18:2p)	C26 H51 O6 N1 P1	504.345	2.92352	0.533985	0.0320158	0.223826	0.238766	2.11893e+07	2.39421e+07	3.47742e+07	1.35819e+07	1.71592e+06	2.33562e+07	1.87979e+07	2.55638e+07	2.89814e+06	1.99317e+07	1.71501e+06	1.44798e+07	8.71148e+06	1.35337e+07	2.09723e+06	1.10647e+07	7.78394e+06	6.5302e+06	2.16562e+07	1.1616e+07	9.25609e+06	1.89442e+07	2.11813e+06	1.11707e+07	8.04714e+06	6.2339e+06	9.44911e+06	1.3437e+07	2.09143e+06	3.40771e+06
64POS	LPE(20:2)+H	LPE(20:2)+H	LPE	(20:2)	(20:2)	C25 H49 O7 N1 P1	506.324	3.49817	0.764074	0.0974006	0.387105	0.0555753	2.75931e+06	3.2839e+06	3.30943e+06	2.82369e+06	1.39835e+06	2.93898e+06	4.15658e+06	4.92447e+06	1.87396e+06	3.64641e+06	1.19458e+06	2.95952e+06	880190	2.65509e+06	2.19542e+06	3.34345e+06	3.17202e+06	1.75248e+06	2.76156e+06	2.85995e+06	1.58167e+06	1.36361e+06	2.36059e+06	2.50014e+06	1.47858e+06	1.46595e+06	677039	942984	687504	1.07597e+06
67POS	LPC(17:1)+H	LPC(17:1)+H	LPC	(17:1)	(17:1)	C25 H51 O7 N1 P1	508.34	2.86015	0.505224	0.00864337	0.0974343	0.20004	1.31447e+07	1.71698e+07	1.81663e+07	6.69631e+06	6.0247e+06	9.7053e+06	1.20343e+07	1.56939e+07	2.00978e+06	9.86512e+06	4.60016e+06	7.06107e+06	4.57725e+06	3.06346e+06	3.67764e+06	3.3566e+06	4.72599e+06	4.24383e+06	1.074e+07	9.78634e+06	9.73367e+06	1.05555e+07	3.30014e+06	8.22608e+06	5.96655e+06	4.75857e+06	5.04632e+06	8.34344e+06	8.1648e+06	5.80471e+06
68POS	LPE(20:1)+H	LPE(20:1)+H	LPE	(20:1)	(20:1)	C25 H51 O7 N1 P1	508.34	4.86095	0.598975	0.00660313	0.0852905	0.229004	1.86746e+07	2.64256e+07	2.50171e+07	8.02599e+06	1.69724e+07	1.26415e+07	1.91155e+07	2.75512e+07	1.34099e+07	1.266e+07	1.16439e+07	1.38299e+07	6.32409e+06	1.06459e+07	7.13056e+06	1.50118e+07	1.13298e+07	5.59533e+06	1.52276e+07	1.13724e+07	1.29745e+07	1.78926e+07	8.78934e+06	1.14379e+07	6.72435e+06	4.62886e+06	7.88208e+06	1.3299e+07	9.59381e+06	4.14449e+06
72POS	LPG(18:2)+H	LPG(18:2)+H	LPG	(18:2)	(18:2)	C24 H46 O9 N0 P1	509.287	2.23629	0.518753	3.22341e-05	0.00799406	0.355942	2.86927e+07	3.62287e+07	3.80944e+07	1.66829e+07	3.14005e+07	2.65065e+07	3.27182e+07	2.29662e+07	1.99314e+07	2.93056e+07	1.19865e+07	1.57581e+07	1.41645e+07	1.76927e+07	1.57937e+07	1.68936e+07	7.68103e+06	9.9898e+06	1.97571e+07	1.68448e+07	8.1881e+06	2.24525e+07	8.2842e+06	2.21376e+07	1.11493e+07	7.37562e+06	1.36574e+07	1.12377e+07	9.90158e+06	6.94884e+06
73POS	LPC(17:0)+H	LPC(17:0)+H	LPC	(17:0)	(17:0)	C25 H53 O7 N1 P1	510.355	3.7223	0.495952	0.000334422	0.0296202	0.998199	2.28767e+08	2.89731e+08	3.29417e+08	1.13725e+08	2.74173e+08	1.94056e+08	2.11774e+08	3.08418e+08	9.83085e+07	2.15953e+08	1.14523e+08	1.28545e+08	1.03077e+08	1.10845e+08	6.65186e+07	1.39424e+08	1.05563e+08	7.71784e+07	1.28997e+08	1.48325e+08	1.67515e+08	1.9235e+08	8.63653e+07	2.04156e+08	1.29351e+08	1.01514e+08	1.09947e+08	1.29645e+08	1.52099e+08	9.97129e+07
74POS	LPE(20:0)+H	LPE(20:0)+H	LPE	(20:0)	(20:0)	C25 H53 O7 N1 P1	510.355	6.68935	0.631692	0.0133923	0.131797	0.184415	1.14008e+07	1.96675e+07	2.04107e+07	5.8281e+06	1.61802e+07	1.0276e+07	1.54697e+07	1.28277e+07	7.61412e+06	1.01632e+07	1.05709e+07	9.85811e+06	6.23192e+06	6.0634e+06	4.81691e+06	8.74773e+06	7.94562e+06	5.19511e+06	1.24798e+07	1.01082e+07	1.07419e+07	1.21968e+07	4.01235e+06	1.03647e+07	4.69901e+06	3.0867e+06	5.1823e+06	7.01263e+06	8.2479e+06	5.00578e+06
77POS	LPG(18:1)+H	LPG(18:1)+H	LPG	(18:1)	(18:1)	C24 H48 O9 N0 P1	511.303	2.63005	0.805394	0.138367	0.455105	0.103257	2.62577e+06	1.60288e+07	1.53521e+07	1.01627e+07	1.08562e+07	1.13504e+07	1.33084e+07	1.43371e+07	9.69189e+06	1.2743e+07	6.49245e+06	1.03958e+07	9.81359e+06	1.06563e+07	1.36721e+07	1.00673e+07	8.16647e+06	6.53451e+06	1.21621e+07	5.83282e+06	1.09217e+07	1.10686e+07	6.91261e+06	7.60782e+06	8.07532e+06	5.17745e+06	7.27145e+06	1.0732e+07	5.92912e+06	5.47839e+06
79POS	LPG(18:0)+H	LPG(18:0)+H	LPG	(18:0)	(18:0)	C24 H50 O9 N0 P1	513.319	3.70339	0.644523	0.00565016	0.080353	0.140742	6.42222e+06	7.61891e+06	1.40839e+07	4.80941e+06	7.58378e+06	6.61706e+06	7.98476e+06	9.97336e+06	7.2077e+06	7.15284e+06	4.94729e+06	5.26503e+06	3.61139e+06	6.61349e+06	5.0333e+06	7.32618e+06	5.11193e+06	2.90541e+06	6.00549e+06	4.39039e+06	6.04117e+06	1.11111e+07	1.65098e+06	7.09816e+06	3.56291e+06	4.21805e+06	4.2859e+06	3.50183e+06	5.32296e+06	3.73194e+06
80POS	LPC(18:4)+H	LPC(18:4)+H	LPC	(18:4)	(18:4)	C26 H47 O7 N1 P1	516.308	2.51063	0.420088	0.0288853	0.209461	0.172738	7.59439e+06	1.19459e+07	1.53608e+07	952442	1.0101e+07	2.11047e+06	8.65134e+06	9.50677e+06	3.19781e+06	1.19166e+06	316568	3.84115e+06	3.60167e+06	1.84933e+06	2.48736e+06	2.21347e+06	676338	1.6342e+06	7.76621e+06	5.27723e+06	7.94747e+06	7.43572e+06	3.10375e+06	959731	1.77262e+06	714782	2.63536e+06	4.31893e+06	4.26564e+06	2.3629e+06
81POS	LPC(18:3)+H	LPC(18:3)+H	LPC	(18:3)	(18:3)	C26 H49 O7 N1 P1	518.324	2.25389	0.569733	0.125935	0.435911	0.324467	1.90127e+07	8.78257e+07	9.79001e+07	4.46919e+06	1.53643e+07	1.39274e+07	4.97624e+07	4.29621e+07	2.87309e+07	4.69352e+07	1.92437e+07	8.40244e+06	2.93934e+06	3.54759e+07	9.72256e+06	2.84533e+07	2.30652e+07	1.86292e+07	4.3789e+07	4.20981e+07	3.9828e+07	4.48509e+07	2.35207e+06	3.56739e+07	9.40925e+06	1.66434e+07	2.10417e+07	1.17382e+07	4.07027e+07	4.92913e+06
83POS	LPC(18:3)+H	LPC(18:3)+H	LPC	(18:3)	(18:3)	C26 H49 O7 N1 P1	518.324	2.924	0.744442	0.00466268	0.0751263	0.161749	1.45387e+07	1.54146e+07	2.22065e+07	1.33305e+07	1.76116e+07	1.47986e+07	1.35553e+07	1.48694e+07	1.11198e+07	1.40292e+07	1.21184e+07	1.31504e+07	1.08888e+07	1.19796e+07	8.72106e+06	1.02686e+07	8.63754e+06	8.31393e+06	1.54817e+07	1.32038e+07	1.58116e+07	1.60301e+07	8.54776e+06	1.19189e+07	8.0434e+06	6.11926e+06	9.71508e+06	1.2103e+07	9.61496e+06	8.6053e+06
84POS	LPE(19:0)+Na	LPE(19:0)+Na	LPE	(19:0)	(19:0)	C24 H50 O7 N1 P1 Na1	518.322	5.6713	0.959215	0.863	0.956318	0.0272937	937588	3.21859e+06	1.19041e+06	1.08542e+06	968614	1.0319e+06	1.34634e+06	1.78446e+06	323856	672565	1.48277e+06	1.65295e+06	1.27666e+06	1.17e+06	902153	1.73281e+06	536700	373918	1.75103e+06	1.16849e+06	1.20583e+06	963864	284039	1.54528e+06	1.15494e+06	821349	1.09309e+06	1.46752e+06	1.29923e+06	942015
89POS	LPE(20:4)+Na	LPE(20:4)+Na	LPE	(20:4)	(20:4)	C25 H44 O7 N1 P1 Na1	524.275	2.54781	1.02891	0.800409	0.942262	0.0971641	2.42887e+07	3.56034e+07	3.61328e+07	1.8856e+07	3.41966e+07	3.18191e+07	2.8013e+07	6.74927e+06	2.84393e+07	3.13513e+07	3.20605e+07	3.49163e+07	2.8133e+07	2.62291e+07	2.82854e+07	2.98504e+07	2.24858e+07	2.66224e+07	3.12119e+07	2.36182e+07	3.40692e+07	3.25743e+07	2.2133e+07	3.05611e+07	2.61491e+07	1.97137e+07	1.92141e+07	3.32359e+07	3.41702e+07	2.09137e+07
97POS	LPE(22:5)+H	LPE(22:5)+H	LPE	(22:5)	(22:5)	C27 H47 O7 N1 P1	528.308	2.89376	1.0247	0.811669	0.942262	0.244078	7.58141e+07	8.68105e+07	1.00027e+08	7.69259e+07	9.78462e+07	1.30647e+08	9.9127e+07	1.21554e+08	7.35602e+07	9.37404e+07	8.98948e+07	1.01217e+08	1.05604e+08	1.14331e+08	1.32264e+08	1.29718e+08	7.17814e+07	6.0197e+07	1.01731e+08	7.29296e+07	6.5091e+07	1.1893e+08	8.5816e+07	1.00592e+08	1.01976e+08	4.4249e+07	1.50444e+08	5.83217e+07	8.21747e+07	4.50369e+07
98POS	LPE(22:4)+H	LPE(22:4)+H	LPE	(22:4)	(22:4)	C27 H49 O7 N1 P1	530.324	3.1879	0.946668	0.705166	0.906553	0.118077	8.94664e+06	2.36859e+07	3.98338e+07	2.89343e+07	1.1868e+07	4.03635e+07	3.79324e+07	4.04161e+07	2.67733e+07	3.85283e+07	2.9657e+07	3.39403e+07	2.70691e+07	2.99751e+07	2.5905e+07	3.83141e+07	2.7372e+07	1.97183e+07	2.75887e+07	2.18882e+07	2.39788e+07	3.3058e+07	1.88006e+07	3.40594e+07	6.66893e+06	1.23473e+07	1.86428e+07	2.04924e+07	2.50119e+07	1.3763e+07
99POS	LPE(20:1)+Na	LPE(20:1)+Na	LPE	(20:1)	(20:1)	C25 H50 O7 N1 P1 Na1	530.322	4.86095	0.64034	0.220048	0.545719	0.0426854	1.69968e+06	2.2736e+06	502832	216382	1.66488e+06	431201	261304	1.57362e+06	285711	443543	341656	1.20938e+06	298547	885640	272500	559245	907168	389970	729887	394952	459723	950556	154965	782363	252440	226687	214269	851937	413142	311700
100POS	LPG(18:2)+Na	LPG(18:2)+Na	LPG	(18:2)	(18:2)	C24 H45 O9 N0 P1 Na1	531.269	2.23629	0.764259	0.00595954	0.0805248	0.0975575	6.35328e+06	9.32428e+06	8.5939e+06	5.16935e+06	7.97289e+06	7.55076e+06	8.83412e+06	5.57259e+06	5.73567e+06	6.60573e+06	4.84373e+06	6.16464e+06	5.0784e+06	5.99669e+06	6.76259e+06	4.3353e+06	6.21869e+06	4.85581e+06	4.44435e+06	6.10678e+06	4.55537e+06	2.78159e+06	2.18972e+06	7.90238e+06	1.05113e+06	2.28478e+06	6.01462e+06	6.8015e+06	2.06039e+06	2.16953e+06
102POS	LPE(20:0)+Na	LPE(20:0)+Na	LPE	(20:0)	(20:0)	C25 H52 O7 N1 P1 Na1	532.337	6.68935	0.593283	0.0406624	0.247869	0.0678664	1.52781e+06	2.50712e+06	3.24565e+06	292104	1.94654e+06	1.44206e+06	2.02324e+06	2.29807e+06	1.01624e+06	1.26115e+06	1.5765e+06	1.15772e+06	530232	415858	239778	1.58813e+06	1.1612e+06	406079	1.49536e+06	1.84718e+06	1.36087e+06	1.51713e+06	459573	1.07227e+06	737726	227140	623479	1.28748e+06	1.03899e+06	712560
103POS	LPC(19:1)+H	LPC(19:1)+H	LPC	(19:1)	(19:1)	C27 H55 O7 N1 P1	536.371	3.87667	0.614628	0.0178655	0.165322	0.128445	5.68994e+06	7.8806e+06	1.07402e+07	3.36375e+06	7.97238e+06	5.91663e+06	6.24795e+06	5.99923e+06	2.58054e+06	3.41027e+06	3.55378e+06	4.16251e+06	2.58271e+06	4.27303e+06	2.85875e+06	3.71247e+06	2.48284e+06	2.28275e+06	6.65298e+06	4.19389e+06	4.52977e+06	5.25507e+06	2.3172e+06	4.30595e+06	3.14118e+06	2.46058e+06	2.30209e+06	3.65853e+06	4.50342e+06	2.54649e+06
104POS	LPC(19:0)+H	LPC(19:0)+H	LPC	(19:0)	(19:0)	C27 H57 O7 N1 P1	538.387	5.35863	0.603994	0.0894277	0.377599	0.459321	7.5441e+07	1.23312e+08	1.44407e+08	2.42902e+07	1.31255e+08	2.33961e+07	1.29276e+08	1.39932e+08	1.62115e+07	3.43755e+07	3.78498e+07	5.74885e+07	5.5846e+07	1.30283e+07	2.9736e+07	7.02941e+07	4.99203e+07	4.18094e+07	6.62896e+07	8.62385e+07	1.93472e+07	7.55218e+07	3.20467e+07	8.48782e+07	1.25151e+07	4.251e+07	4.53335e+07	5.73055e+07	1.70852e+07	3.88007e+07
105POS	LPC(19:0)+H	LPC(19:0)+H	LPC	(19:0)	(19:0)	C27 H57 O7 N1 P1	538.387	5.05771	0.688737	0.126546	0.435911	0.206894	2.32135e+07	2.96353e+07	4.08656e+07	4.97083e+06	3.2258e+07	5.65875e+06	3.24983e+07	2.85375e+07	1.45773e+07	8.58418e+06	9.58292e+06	1.79399e+07	1.39193e+07	2.1534e+07	8.79261e+06	1.63449e+07	1.55555e+07	9.88209e+06	1.75565e+07	2.09651e+07	2.13686e+07	2.17357e+07	1.23214e+07	2.29232e+07	1.2612e+07	1.15413e+07	9.54034e+06	1.32699e+07	1.65932e+07	8.85944e+06
108POS	LPC(20:5)+H	LPC(20:5)+H	LPC	(20:5)	(20:5)	C28 H49 O7 N1 P1	542.324	2.64102	0.406604	0.003241	0.0618283	0.860221	1.60237e+08	2.21139e+08	2.34852e+08	3.95075e+07	2.40011e+08	9.50505e+07	1.44251e+08	2.4072e+08	6.32137e+07	9.08129e+07	5.40644e+07	1.23844e+08	3.07687e+07	6.70208e+07	2.01392e+07	4.4139e+07	4.24828e+07	5.13937e+07	9.53863e+07	9.27812e+07	1.09584e+08	1.58019e+08	1.50092e+07	6.189e+07	4.7807e+07	2.95797e+07	3.85703e+07	1.01323e+08	1.11169e+08	4.35528e+07
112POS	LPC(20:3)+H	LPC(20:3)+H	LPC	(20:3)	(20:3)	C28 H53 O7 N1 P1	546.355	2.73638	0.525052	0.000299936	0.0286093	0.48687	4.25732e+07	6.58681e+07	8.73196e+07	5.36749e+07	8.79023e+07	5.9036e+07	6.33291e+07	6.87001e+07	4.13728e+07	4.25618e+07	4.58781e+07	4.03261e+07	9.8039e+06	3.1e+07	2.75453e+07	3.62714e+07	2.05239e+07	3.78364e+07	4.61544e+07	2.61695e+07	5.3647e+07	4.38395e+07	1.87158e+07	2.80197e+07	2.90394e+07	6.35346e+06	2.58991e+07	3.38277e+07	5.05607e+07	3.70104e+07
115POS	LPC(20:3)+H	LPC(20:3)+H	LPC	(20:3)	(20:3)	C28 H53 O7 N1 P1	546.355	5.47736	0.55088	0.00738913	0.0934952	0.19506	8.2499e+06	1.81755e+07	1.7974e+07	4.78993e+06	1.49125e+07	9.66618e+06	1.12082e+07	1.52751e+07	4.68116e+06	8.28557e+06	7.99028e+06	6.49086e+06	5.28604e+06	8.81467e+06	2.93215e+06	6.14057e+06	5.58023e+06	4.48936e+06	7.11025e+06	7.53506e+06	6.1452e+06	7.11549e+06	2.8156e+06	6.64197e+06	3.39346e+06	1.94295e+06	3.52547e+06	887424	5.32133e+06	1.91814e+06
116POS	LPE(22:6)+Na	LPE(22:6)+Na	LPE	(22:6)	(22:6)	C27 H44 O7 N1 P1 Na1	548.275	2.42625	0.758641	0.00122132	0.0473261	0.373904	5.83199e+07	9.34217e+07	1.05006e+08	7.58752e+07	9.73809e+07	9.44212e+07	9.43374e+07	9.99669e+07	8.06331e+07	7.50315e+07	5.97841e+07	6.35026e+07	7.23963e+07	6.99477e+07	6.92285e+07	7.40446e+07	6.45286e+07	4.96535e+07	8.37812e+07	5.64835e+07	7.43153e+07	8.30068e+07	5.63181e+07	7.47772e+07	5.51072e+07	5.09297e+07	6.65537e+07	5.16633e+07	5.33063e+07	3.92986e+07
117POS	LPC(20:2)+H	LPC(20:2)+H	LPC	(20:2)	(20:2)	C28 H55 O7 N1 P1	548.371	3.30283	0.512173	0.00516364	0.080222	0.324273	2.70292e+07	3.53182e+07	4.96408e+07	2.92263e+07	4.37902e+07	2.0826e+07	3.20455e+07	3.77275e+07	2.90113e+07	8.64782e+06	3.19736e+07	2.34537e+07	1.65395e+07	8.23432e+06	2.19887e+06	1.94705e+07	4.75735e+06	1.89051e+07	8.45429e+06	2.64574e+07	2.9606e+07	5.30251e+06	1.43572e+07	2.21809e+07	1.65851e+07	4.30714e+06	7.2466e+06	2.6149e+07	2.14794e+07	1.35023e+07
118POS	LPC(20:2)+H	LPC(20:2)+H	LPC	(20:2)	(20:2)	C28 H55 O7 N1 P1	548.371	3.5351	0.543664	0.00305449	0.0618283	0.370549	3.52571e+07	4.81051e+07	5.92082e+07	2.48577e+07	5.45855e+07	2.29593e+07	3.83485e+07	5.14822e+07	2.73642e+07	2.66161e+07	2.3003e+07	2.74466e+07	5.77669e+06	2.4635e+07	1.0025e+07	2.39236e+07	1.75488e+07	1.61354e+07	2.43946e+07	3.84788e+07	1.3224e+07	2.7913e+07	1.37073e+07	2.24926e+07	1.4621e+07	1.46312e+07	1.91248e+07	4.10691e+07	2.83516e+07	1.28183e+07
119POS	LPE(22:5)+Na	LPE(22:5)+Na	LPE	(22:5)	(22:5)	C27 H46 O7 N1 P1 Na1	550.29	2.89376	1.0136	0.935549	0.982497	0.0612441	4.40728e+06	5.75957e+06	7.66126e+06	4.64557e+06	5.81869e+06	1.14779e+07	5.67448e+06	7.26584e+06	2.93291e+06	3.58958e+06	5.25687e+06	6.66454e+06	6.97679e+06	6.80889e+06	8.15741e+06	8.43707e+06	4.35911e+06	3.5678e+06	6.97668e+06	2.83367e+06	4.60271e+06	7.0175e+06	5.93457e+06	5.44672e+06	3.99578e+06	4.02998e+06	4.32242e+06	3.60086e+06	4.96851e+06	1.42849e+06
120POS	LPC(20:1)+H	LPC(20:1)+H	LPC	(20:1)	(20:1)	C28 H57 O7 N1 P1	550.387	4.60158	0.496864	0.00101176	0.0461444	0.621921	9.23182e+07	1.23265e+08	1.65148e+08	4.80289e+07	1.06806e+08	7.38618e+07	8.3505e+07	9.2628e+07	5.19683e+07	6.79536e+07	3.86024e+07	5.3619e+07	3.41315e+07	4.24823e+07	3.55974e+07	6.00575e+07	4.62244e+07	2.85285e+07	6.224e+07	4.84188e+07	6.46442e+07	8.03144e+07	3.72726e+07	6.65711e+07	2.65436e+07	3.42668e+07	3.5653e+07	4.30775e+07	6.19859e+07	2.42867e+07
121POS	LPC(20:0)+H	LPC(20:0)+H	LPC	(20:0)	(20:0)	C28 H59 O7 N1 P1	552.402	6.38292	0.532909	0.00106737	0.0461444	0.399528	5.32781e+07	5.03216e+07	6.50792e+07	2.55964e+07	5.09761e+07	3.58063e+07	3.47529e+07	3.93091e+07	2.56145e+07	3.58117e+07	2.11624e+07	1.85294e+07	2.20472e+07	1.16498e+07	1.21753e+07	2.16046e+07	1.67977e+07	2.17183e+07	3.72942e+07	3.90021e+07	2.71195e+07	4.14623e+07	1.74604e+07	2.72819e+07	1.82474e+07	2.10388e+07	1.85986e+07	3.00027e+07	4.24029e+07	2.10715e+07
122POS	LPC(20:0)+H	LPC(20:0)+H	LPC	(20:0)	(20:0)	C28 H59 O7 N1 P1	552.402	6.11885	0.905494	0.604545	0.847853	0.0558028	5.82931e+06	9.78203e+06	6.31939e+06	4.454e+06	8.61648e+06	7.97972e+06	3.6271e+06	3.20303e+06	5.58884e+06	1.63352e+06	5.88917e+06	6.9014e+06	6.72694e+06	5.58044e+06	2.34736e+06	4.30808e+06	4.83768e+06	1.41655e+06	7.17547e+06	6.46031e+06	3.05752e+06	528405	3.57111e+06	7.11477e+06	1.78032e+06	7.33943e+06	3.90411e+06	1.9599e+06	6.90503e+06	834340
127POS	LPC(20:4)+Na	LPC(20:4)+Na	LPC	(20:4)	(20:4)	C28 H50 O7 N1 P1 Na1	566.322	2.43937	0.730982	0.00445024	0.0745716	0.591233	1.54042e+08	2.00909e+08	2.6145e+08	1.75957e+08	2.23115e+08	1.94002e+08	1.57589e+08	2.19055e+08	1.34543e+08	2.03232e+08	1.42341e+08	1.5077e+08	1.4505e+08	1.92938e+08	1.46908e+08	1.59123e+08	1.25309e+08	7.73545e+07	1.67376e+08	9.91635e+07	1.71109e+08	2.04893e+08	1.31115e+08	1.50128e+08	9.73663e+07	1.05915e+08	1.0784e+08	7.29842e+07	1.38623e+08	4.31203e+07
129POS	LPC(22:6)+H	LPC(22:6)+H	LPC	(22:6)	(22:6)	C30 H51 O7 N1 P1	568.34	2.52419	0.584718	0.0767126	0.353572	0.317507	4.14191e+07	3.84706e+07	2.78647e+07	3.13906e+07	2.03514e+06	6.05473e+07	6.75112e+07	2.74389e+07	7.70286e+07	1.00888e+08	2.23245e+07	1.47609e+07	1.8747e+07	4.23771e+07	3.11512e+07	4.03172e+07	3.88923e+07	8.42122e+06	5.4913e+07	5.59973e+06	8.9696e+07	1.31411e+07	5.58398e+07	2.5552e+07	1.83719e+06	4.0036e+06	9.79536e+06	2.18721e+07	7.27465e+07	6.1641e+06
132POS	LPS(22:6)+H	LPS(22:6)+H	LPS	(22:6)	(22:6)	C28 H45 O9 N1 P1	570.283	2.01558	1.71206	0.0191465	0.172041	0.15184	3.04311e+06	3.76095e+06	6.49367e+06	2.86453e+06	4.056e+06	1.70239e+06	5.0128e+06	5.4761e+06	2.59248e+06	4.15487e+06	4.98049e+06	7.99912e+06	5.91398e+06	6.57678e+06	4.30268e+06	6.58881e+06	1.44323e+07	3.25665e+06	7.90819e+06	5.07993e+06	4.32025e+06	4.34529e+06	3.20168e+06	3.55543e+06	2.30808e+06	3.14655e+06	2.62757e+06	3.86006e+06	5.7037e+06	2.19433e+06
133POS	LPC(22:5)+H	LPC(22:5)+H	LPC	(22:5)	(22:5)	C30 H53 O7 N1 P1	570.355	2.51444	0.643242	2.62385e-05	0.00799406	0.937261	2.46589e+08	2.82222e+08	3.95442e+08	2.84509e+08	3.01108e+08	2.81383e+08	2.65322e+08	3.01802e+08	2.36722e+08	2.71788e+08	1.91313e+08	2.13719e+08	1.63063e+08	2.05403e+08	1.77881e+08	2.4419e+08	1.56006e+08	1.09356e+08	2.14395e+08	1.68778e+08	2.69407e+08	3.14391e+08	1.79125e+08	2.45436e+08	1.56317e+08	1.36138e+08	1.94159e+08	1.26838e+08	1.71298e+08	9.19039e+07
134POS	LPC(22:5)+H	LPC(22:5)+H	LPC	(22:5)	(22:5)	C30 H53 O7 N1 P1	570.355	2.74738	0.758136	0.011187	0.116384	0.386264	8.638e+07	9.58567e+07	1.43014e+08	6.91062e+07	8.91885e+07	1.09763e+08	9.0756e+07	1.10439e+08	7.61784e+07	9.96077e+07	6.16531e+07	7.57032e+07	7.78307e+07	8.96939e+07	9.3972e+07	9.38718e+07	5.67774e+07	4.66059e+07	7.29492e+07	6.65543e+07	6.93684e+07	1.21772e+08	6.81581e+07	8.61453e+07	4.7911e+07	4.26931e+07	5.39633e+07	4.2629e+07	6.61194e+07	2.81689e+07
135POS	LPC(22:4)+H	LPC(22:4)+H	LPC	(22:4)	(22:4)	C30 H55 O7 N1 P1	572.371	3.02901	0.79159	0.0916806	0.378946	0.251241	5.93902e+07	1.10384e+07	8.34503e+07	5.5099e+07	5.88169e+07	7.88267e+07	5.30547e+07	6.63359e+07	5.48857e+07	7.07072e+07	4.15467e+07	4.50594e+07	4.94817e+07	5.44995e+07	5.18526e+07	6.2799e+07	3.33689e+07	3.30089e+07	5.01631e+07	4.65287e+07	4.6806e+07	7.21934e+07	4.13286e+07	5.79204e+07	3.42251e+07	4.20376e+07	4.33656e+07	3.62337e+07	4.72258e+07	2.02605e+07
136POS	LPC(22:4)+H	LPC(22:4)+H	LPC	(22:4)	(22:4)	C30 H55 O7 N1 P1	572.371	4.64711	0.473229	0.00403087	0.0704347	0.238913	9.6881e+06	1.26854e+07	2.11693e+07	6.07969e+06	2.07731e+07	8.95129e+06	1.67635e+07	1.8265e+07	6.16444e+06	1.40891e+07	4.98075e+06	6.74577e+06	4.30056e+06	1.10951e+07	2.91547e+06	7.91403e+06	6.48035e+06	1.6531e+06	1.37985e+07	3.82658e+06	9.50033e+06	9.07155e+06	2.64934e+06	8.97657e+06	2.47715e+06	2.64626e+06	3.42038e+06	6.45027e+06	1.17439e+07	520080
137POS	LPC(22:3)+H	LPC(22:3)+H	LPC	(22:3)	(22:3)	C30 H57 O7 N1 P1	574.387	6.391	0.480016	0.002567	0.0578741	0.0862251	2.47274e+06	2.91465e+06	2.7072e+06	811887	2.1374e+06	1.39538e+06	1.41363e+06	1.49718e+06	738335	1.38282e+06	926830	1.2385e+06	576720	806581	358570	452358	915963	879251	1.16809e+06	1.06361e+06	1.16444e+06	1.78825e+06	626502	541281	851358	692308	291249	1.15939e+06	1.60418e+06	399869
138POS	LPC(22:1)+H	LPC(22:1)+H	LPC	(22:1)	(22:1)	C30 H61 O7 N1 P1	578.418	6.4724	0.609567	0.00045389	0.031268	0.106458	4.15304e+06	4.79093e+06	4.73459e+06	3.49106e+06	3.90616e+06	2.65007e+06	3.3123e+06	3.57488e+06	3.24762e+06	2.10625e+06	1.99723e+06	2.68688e+06	1.52146e+06	1.93931e+06	1.65247e+06	2.88454e+06	3.27958e+06	1.49157e+06	2.21702e+06	2.25415e+06	2.00588e+06	2.69188e+06	2.26409e+06	2.24669e+06	1.64478e+06	1.92609e+06	1.82123e+06	2.08636e+06	2.21768e+06	1.40591e+06
139POS	LPC(22:0)+H	LPC(22:0)+H	LPC	(22:0)	(22:0)	C30 H63 O7 N1 P1	580.434	8.118	0.678192	0.111885	0.413836	0.0805174	8.34484e+06	8.41337e+06	3.32596e+06	6.01903e+06	7.34355e+06	5.80935e+06	1.41326e+06	7.63572e+06	1.34043e+06	5.96862e+06	4.55318e+06	1.41104e+06	1.26896e+06	1.02841e+06	4.58276e+06	6.55377e+06	6.16847e+06	4.5728e+06	2.27478e+06	5.3029e+06	4.88453e+06	8.27159e+06	5.76394e+06	7.64598e+06	939739	2.05408e+06	6.67248e+06	5.25016e+06	7.91483e+06	3.82871e+06
142POS	LPC(22:6)+Na	LPC(22:6)+Na	LPC	(22:6)	(22:6)	C30 H50 O7 N1 P1 Na1	590.322	2.32896	0.553982	4.5446e-06	0.00281765	0.603139	7.05304e+07	8.84666e+07	1.18952e+08	7.96939e+07	7.56109e+07	9.60116e+07	7.76555e+07	8.86613e+07	7.30607e+07	8.73579e+07	3.39488e+07	4.83921e+07	3.96264e+07	6.4188e+07	6.22634e+07	5.40492e+07	4.44319e+07	2.49949e+07	5.20424e+07	5.02715e+07	6.51152e+07	8.03774e+07	4.88549e+07	6.18989e+07	3.71016e+07	3.36889e+07	4.97269e+07	2.56279e+07	2.53258e+07	1.49711e+07
144POS	LPC(22:5)+Na	LPC(22:5)+Na	LPC	(22:5)	(22:5)	C30 H52 O7 N1 P1 Na1	592.337	2.51444	0.781652	0.262928	0.587443	0.0791275	3.81116e+06	8.00788e+06	3.58517e+06	1.06408e+07	1.2035e+07	5.28231e+06	6.35523e+06	9.01091e+06	5.92228e+06	1.25519e+07	5.30954e+06	7.10706e+06	4.98025e+06	1.27322e+06	2.76501e+06	1.17762e+07	7.45559e+06	4.33183e+06	1.0539e+07	4.80785e+06	7.1767e+06	5.449e+06	3.73892e+06	4.74104e+06	9.02059e+06	2.79089e+06	5.33785e+06	6.64365e+06	5.26144e+06	1.62089e+06
148POS	LPI(18:0)+H	LPI(18:0)+H	LPI	(18:0)	(18:0)	C27 H54 O12 N0 P1	601.335	3.43083	1.07175	0.826773	0.945756	0.082255	8.3177e+06	9.49325e+06	5.80086e+06	5.51384e+06	9.49125e+06	7.66628e+06	3.61337e+06	9.41531e+06	6.30172e+06	8.32616e+06	6.96277e+06	9.43361e+06	3.60266e+06	2.81043e+06	2.36798e+06	8.90649e+06	2.73084e+07	8.22906e+06	5.91929e+06	3.70452e+06	7.61712e+06	5.09205e+06	4.63386e+06	6.29109e+06	5.55244e+06	4.2787e+06	5.14556e+06	6.22304e+06	6.33701e+06	5.42235e+06
149POS	LPC(24:1)+H	LPC(24:1)+H	LPC	(24:1)	(24:1)	C32 H65 O7 N1 P1	606.449	8.14273	0.678375	0.0278795	0.207009	0.0871895	6.65804e+06	6.7318e+06	5.68803e+06	2.31071e+06	3.35764e+06	4.5846e+06	2.81914e+06	5.65818e+06	2.99069e+06	4.24166e+06	3.32868e+06	3.76e+06	1.0738e+06	3.15045e+06	3.5145e+06	3.92115e+06	4.12623e+06	2.43506e+06	1.63024e+06	3.61423e+06	4.0931e+06	5.13709e+06	4.28136e+06	4.6383e+06	2.97274e+06	3.4478e+06	2.7095e+06	3.33655e+06	2.19026e+06	2.19951e+06
151POS	LPC(24:0)+H	LPC(24:0)+H	LPC	(24:0)	(24:0)	C32 H67 O7 N1 P1	608.465	9.63167	0.832904	0.4286	0.742207	0.0600571	1.81231e+06	9.61765e+06	4.71624e+06	6.45196e+06	1.11166e+07	7.98895e+06	9.5659e+06	1.07077e+07	7.12827e+06	2.93975e+06	2.46938e+06	8.28165e+06	8.06082e+06	8.12334e+06	3.09079e+06	689722	9.32748e+06	2.90754e+06	6.43685e+06	1.06192e+07	8.87455e+06	8.91767e+06	8.91736e+06	8.80953e+06	8.35611e+06	1.04214e+07	7.82195e+06	497387	3.43496e+06	7.39147e+06
161POS	LPI(20:4)+H	LPI(20:4)+H	LPI	(20:4)	(20:4)	C29 H50 O12 N0 P1	621.303	2.05636	1.02662	0.861197	0.956318	0.0417961	4.9248e+06	5.76263e+06	5.09476e+06	3.97853e+06	5.30244e+06	5.34621e+06	9.58641e+06	7.92009e+06	4.21917e+06	6.62571e+06	6.26504e+06	5.27185e+06	5.43241e+06	5.31014e+06	4.17966e+06	5.8212e+06	1.20358e+07	4.74602e+06	5.72838e+06	5.53467e+06	4.2587e+06	4.00114e+06	3.94108e+06	2.81557e+06	2.87417e+06	2.2533e+06	2.30182e+06	5.13418e+06	4.63592e+06	3.26525e+06
808NEG	LPE(15:0)-H	LPE(15:0)-H	LPE	(15:0)	(15:0)	C20 H41 O7 N1 P1	438.263	2.8253	0.484409	0.023652	0.19295	0.129053	999839	1.84179e+06	1.67671e+06	465070	650688	195065	1.62155e+06	966009	443601	888116	108623	907979	450799	726541	73739.6	325955	623505	188456	824644	491990	755659	780672	53536.4	803672	133002	54469.2	270427	662024	612928	277512
810NEG	LPE(17:0)-H	LPE(17:0)-H	LPE	(17:0)	(17:0)	C22 H45 O7 N1 P1	466.294	3.94837	0.573536	0.0182696	0.16536	0.937553	6.21597e+07	7.99614e+07	9.39124e+07	3.21972e+07	8.69298e+07	4.48285e+07	6.71714e+07	9.43468e+07	1.51307e+06	4.79778e+07	3.63879e+07	4.22765e+07	2.26397e+07	3.63044e+07	1.8466e+07	3.93147e+07	3.31775e+07	2.46843e+07	5.20716e+07	4.51064e+07	4.9733e+07	4.77004e+07	1.59991e+07	4.05912e+07	2.2798e+07	1.86039e+07	2.3703e+07	3.99967e+07	3.24638e+07	2.42254e+07
812NEG	LPE(18:3)-H	LPE(18:3)-H	LPE	(18:3)	(18:3)	C23 H41 O7 N1 P1	474.263	2.33916	0.518466	0.0398538	0.247869	0.391166	1.28288e+07	1.58975e+07	1.50188e+07	1.03689e+06	1.41831e+07	6.29748e+06	8.7662e+06	1.17704e+07	1.03979e+06	5.57056e+06	5.27276e+06	8.39608e+06	1.1117e+06	4.69515e+06	389528	4.31904e+06	4.13095e+06	2.19356e+06	9.25229e+06	8.15008e+06	8.52373e+06	6.07614e+06	335190	4.04338e+06	3.39158e+06	906157	840246	8.36659e+06	5.99714e+06	1.73559e+06
813NEG	LPE(18:2)-H	LPE(18:2)-H	LPE	(18:2)	(18:2)	C23 H43 O7 N1 P1	476.278	2.82715	0.595379	0.0621092	0.311646	2.43527	5.71735e+08	7.15276e+08	6.82279e+08	1.59e+08	6.4821e+08	2.79032e+08	5.86171e+08	5.52717e+08	1.96621e+08	2.98112e+08	2.79323e+08	3.55788e+08	1.38141e+08	2.39523e+08	9.28846e+07	2.33686e+08	1.90914e+08	1.29248e+08	8.44238e+08	2.88077e+08	3.77962e+08	3.89424e+08	1.80689e+07	2.15701e+08	2.00673e+08	7.92503e+07	1.59594e+08	3.23636e+08	2.48913e+08	1.51221e+08
820NEG	LPE(19:1)-H	LPE(19:1)-H	LPE	(19:1)	(19:1)	C24 H47 O7 N1 P1	492.31	4.10588	0.624627	0.0692371	0.331483	0.144317	2.09585e+06	2.3829e+06	2.68238e+06	338454	2.45686e+06	1.60284e+06	2.20689e+06	2.96634e+06	268001	1.27678e+06	1.47847e+06	1.7552e+06	501245	874707	539139	1.13233e+06	733519	561877	2.33697e+06	1.50303e+06	1.55356e+06	1.53054e+06	144198	1.00047e+06	700724	160697	649173	1.39228e+06	1.27373e+06	609792
822NEG	LPE(20:5)-H	LPE(20:5)-H	LPE	(20:5)	(20:5)	C25 H41 O7 N1 P1	498.263	2.19276	0.715532	0.202453	0.533296	0.161541	2.64771e+06	4.0904e+06	1.58692e+06	3.68927e+06	4.31762e+06	6.05557e+06	6.02339e+06	2.23911e+06	3.44066e+06	1.65647e+06	4.4404e+06	5.01637e+06	990968	1.18102e+06	655877	662181	3.29906e+06	4.0279e+06	4.3889e+06	915534	4.54939e+06	3.42376e+06	2.02532e+06	993537	1.29874e+06	793586	3.49063e+06	5.31522e+06	4.15009e+06	3.57864e+06
824NEG	LPE(20:3)-H	LPE(20:3)-H	LPE	(20:3)	(20:3)	C25 H45 O7 N1 P1	502.294	2.88216	0.77795	0.134253	0.448715	0.172255	5.14008e+06	7.26849e+06	7.80494e+06	1.18065e+07	3.89566e+06	5.54362e+06	8.91944e+06	9.36009e+06	7.41627e+06	4.17726e+06	5.62322e+06	4.59827e+06	7.97948e+06	5.80171e+06	5.54647e+06	3.6932e+06	1.76641e+06	7.10773e+06	8.40624e+06	4.97026e+06	5.79793e+06	4.86514e+06	2.76484e+06	2.73869e+06	5.29018e+06	2.15932e+06	4.10818e+06	2.77326e+06	5.37788e+06	4.52624e+06
825NEG	LPE(20:2)-H	LPE(20:2)-H	LPE	(20:2)	(20:2)	C25 H47 O7 N1 P1	504.31	3.74107	0.640596	0.0613182	0.309084	0.265259	7.03909e+06	2.66157e+06	9.37002e+06	3.19878e+06	1.34228e+07	6.72326e+06	1.07867e+07	8.30311e+06	3.29332e+06	7.26253e+06	7.03596e+06	5.44684e+06	2.28055e+06	5.36872e+06	1.70557e+06	6.00113e+06	3.81482e+06	2.7785e+06	8.29687e+06	3.43315e+06	4.51767e+06	7.69674e+06	1.78491e+06	4.14528e+06	2.48558e+06	1.55676e+06	2.76242e+06	4.74105e+06	5.25248e+06	2.44111e+06
826NEG	LPE(20:2)-H	LPE(20:2)-H	LPE	(20:2)	(20:2)	C25 H47 O7 N1 P1	504.31	3.50805	0.845075	0.408474	0.726696	0.116474	5.22709e+06	5.17422e+06	5.29466e+06	1.20883e+06	9.27077e+06	6.45167e+06	2.41821e+06	5.72385e+06	1.4248e+06	6.0049e+06	6.74232e+06	5.10097e+06	2.99395e+06	4.25477e+06	2.18355e+06	4.45991e+06	3.3902e+06	3.1838e+06	4.45667e+06	3.96563e+06	1.81517e+06	6.85133e+06	2.52571e+06	1.32232e+06	777177	618414	2.52109e+06	2.76588e+06	3.60899e+06	2.51543e+06
827NEG	LPE(20:1)-H	LPE(20:1)-H	LPE	(20:1)	(20:1)	C25 H49 O7 N1 P1	506.325	4.85734	0.589893	0.0031109	0.0618283	0.439749	1.55383e+07	1.7884e+07	1.86636e+07	6.15709e+06	1.36097e+07	1.17566e+07	1.14932e+07	1.61521e+07	6.86078e+06	1.19563e+07	7.48491e+06	1.0459e+07	4.1764e+06	8.01768e+06	5.5173e+06	1.1622e+07	8.1997e+06	3.8527e+06	9.2356e+06	8.16312e+06	1.01419e+07	4.77427e+06	5.89462e+06	8.37007e+06	5.3749e+06	4.23917e+06	5.40516e+06	6.99746e+06	6.35716e+06	3.51193e+06
828NEG	LPG(18:2)-H	LPG(18:2)-H	LPG	(18:2)	(18:2)	C24 H44 O9 N0 P1	507.273	2.23517	0.786821	0.529482	0.806964	0.399728	4.55379e+06	4.39719e+06	4.81385e+06	2.92489e+07	7.45267e+07	3.88778e+07	7.35902e+07	1.00578e+08	2.81916e+06	3.13636e+07	3.26553e+07	3.25789e+07	3.34506e+07	2.94225e+07	3.90375e+07	2.40522e+06	4.57843e+07	3.45144e+07	3.66463e+07	513163	6.47631e+06	4.85566e+06	3.53432e+07	3.71007e+07	2.38875e+07	2.16099e+07	1.1214e+07	6.48339e+06	3.14967e+07	1.95628e+07
829NEG	LPE(20:0)-H	LPE(20:0)-H	LPE	(20:0)	(20:0)	C25 H51 O7 N1 P1	508.341	6.69619	0.689518	0.035673	0.236548	0.31584	9.12856e+06	1.35606e+07	1.54738e+07	4.77765e+06	1.44902e+07	5.4582e+06	1.12056e+07	1.15989e+07	5.84761e+06	8.57267e+06	7.17231e+06	8.82601e+06	5.21659e+06	6.96235e+06	3.52422e+06	8.54307e+06	7.8188e+06	4.54601e+06	9.505e+06	6.91587e+06	6.95279e+06	8.43369e+06	3.42727e+06	7.92831e+06	4.82855e+06	3.14886e+06	4.23706e+06	7.93485e+06	7.35027e+06	3.73874e+06
830NEG	LPG(18:1)-H	LPG(18:1)-H	LPG	(18:1)	(18:1)	C24 H46 O9 N0 P1	509.288	2.63012	0.700455	0.00576727	0.080353	0.689318	2.75404e+07	5.61042e+07	6.13802e+07	4.47306e+07	5.05419e+07	4.73245e+07	7.04557e+07	6.97407e+07	4.3033e+07	6.06697e+07	2.53511e+07	3.80964e+07	3.33469e+07	3.58797e+07	5.53842e+07	4.38267e+07	2.79569e+07	3.43442e+07	4.66766e+07	3.14441e+07	4.72238e+07	5.21362e+07	2.75991e+07	3.07052e+07	3.32458e+07	1.87105e+07	3.17368e+07	3.55353e+07	2.62651e+07	1.96476e+07
831NEG	LPG(18:0)-H	LPG(18:0)-H	LPG	(18:0)	(18:0)	C24 H48 O9 N0 P1	511.304	3.7133	0.530664	0.001673	0.0541748	0.631399	1.5839e+07	2.89158e+07	3.72417e+07	1.51675e+07	2.82586e+07	2.04772e+07	2.10473e+07	3.27462e+07	1.23873e+07	1.76013e+07	1.30176e+07	1.30567e+07	7.94761e+06	1.24969e+07	1.2126e+07	1.99975e+07	1.06081e+07	7.01074e+06	1.68227e+07	8.80013e+06	1.42799e+07	2.38784e+07	9.71105e+06	2.1841e+07	1.13743e+07	1.18893e+07	9.86363e+06	8.9601e+06	1.67085e+07	8.01846e+06
833NEG	LPE(22:5)-H	LPE(22:5)-H	LPE	(22:5)	(22:5)	C27 H45 O7 N1 P1	526.294	2.90072	1.16551	0.348877	0.673939	0.654576	5.34265e+07	5.89956e+07	1.04216e+08	6.49265e+07	7.06294e+07	8.7575e+07	8.20252e+07	1.07831e+08	4.94966e+07	7.60516e+07	6.93151e+07	7.21565e+07	8.29931e+07	9.11194e+07	9.64324e+07	1.62528e+08	4.62402e+07	5.10087e+07	7.52709e+07	1.33101e+08	6.42067e+07	9.21539e+07	6.7517e+07	7.10016e+07	5.09604e+07	3.20066e+07	5.62468e+07	4.35977e+07	6.40465e+07	2.93327e+07
835NEG	LPC(15:0)+HCOO	LPC(15:0)+HCOO	LPC	(15:0)	(15:0)	C24 H49 O9 N1 P1	526.315	2.70639	0.629772	0.0402539	0.247869	0.341027	1.10661e+07	8.93965e+06	1.75748e+07	5.84432e+06	1.45893e+07	7.96485e+06	1.01088e+07	1.41489e+07	5.30394e+06	1.08466e+07	4.95924e+06	5.88529e+06	4.51994e+06	6.13917e+06	1.58379e+06	6.91721e+06	1.67985e+07	4.07437e+06	7.78945e+06	8.33277e+06	8.95638e+06	1.12031e+07	2.63545e+06	1.11901e+07	1.37507e+07	9.19988e+06	3.84658e+06	5.44989e+06	6.83089e+06	2.09557e+06
836NEG	LPE(22:4)-H	LPE(22:4)-H	LPE	(22:4)	(22:4)	C27 H47 O7 N1 P1	528.31	3.19358	0.630303	0.0123776	0.123463	0.768674	5.33694e+07	3.6203e+07	6.89187e+07	4.80744e+07	5.48444e+07	5.13442e+07	6.60271e+07	8.55075e+07	4.56393e+07	2.51796e+07	3.31284e+07	5.90227e+07	4.0596e+07	4.55464e+07	3.25865e+06	3.17606e+07	3.71574e+07	2.22501e+07	3.64813e+07	2.80786e+07	3.06475e+07	1.93632e+07	2.37073e+07	3.4958e+07	3.34176e+07	2.08712e+07	5.26367e+06	3.29414e+07	3.68968e+07	1.77148e+07
837NEG	LPG(20:2)-H	LPG(20:2)-H	LPG	(20:2)	(20:2)	C26 H48 O9 N0 P1	535.304	2.80673	0.669407	0.115204	0.423897	0.0969294	170310	216255	929227	1.74958e+06	1.53027e+06	1.19135e+06	1.59929e+06	989377	1.16548e+06	944824	623980	289009	999806	982188	871138	1.33804e+06	693001	891112	218909	112199	549707	787432	763722	573958	645444	242910	811351	74884.6	521518	509935
838NEG	LPE(22:0)-H	LPE(22:0)-H	LPE	(22:0)	(22:0)	C27 H55 O7 N1 P1	536.372	8.4029	0.704278	0.102255	0.393775	0.0693712	453979	1.34832e+06	543788	853361	601711	952551	484649	477914	1.08078e+06	1.00126e+06	329749	908938	783389	145225	350893	544247	774908	137042	780873	736915	840140	885340	349634	433567	493777	134038	515573	150674	492275	107296
839NEG	LPC(16:1)+HCOO	LPC(16:1)+HCOO	LPC	(16:1)	(16:1)	C25 H49 O9 N1 P1	538.315	2.49184	0.423381	0.00762949	0.0953858	0.783058	3.37137e+07	4.63456e+07	5.73046e+07	1.53762e+07	4.69641e+07	8.60083e+06	3.20806e+07	1.38084e+07	2.58001e+07	2.18284e+07	7.40097e+06	6.01305e+06	4.15774e+06	6.65186e+06	1.05288e+07	1.70372e+07	1.36746e+07	9.61892e+06	3.3297e+07	1.94057e+07	2.64708e+07	2.42488e+07	2.20571e+06	2.13383e+07	1.31125e+07	3.15525e+06	1.25341e+07	2.03871e+07	6.97169e+06	5.32612e+06
842NEG	LPC(17:1)+HCOO	LPC(17:1)+HCOO	LPC	(17:1)	(17:1)	C26 H51 O9 N1 P1	552.331	2.85506	0.328554	0.0011712	0.0468482	0.259289	3.55867e+06	1.96776e+06	4.66538e+06	1.33614e+06	4.38971e+06	2.42223e+06	2.77056e+06	1.4589e+06	548369	2.407e+06	494073	910021	488810	1.7444e+06	571456	1.43422e+06	847145	263292	942009	690833	2.27206e+06	2.8461e+06	363034	701305	1.17227e+06	382783	1.08273e+06	1.5855e+06	2.23708e+06	1.25939e+06
843NEG	LPC(17:0)+HCOO	LPC(17:0)+HCOO	LPC	(17:0)	(17:0)	C26 H53 O9 N1 P1	554.346	3.7461	0.517725	0.00404803	0.0704347	0.919869	4.26725e+07	6.5226e+07	7.49332e+07	2.37841e+07	7.12688e+07	2.07672e+07	4.90055e+07	6.0426e+07	2.65426e+07	3.45669e+07	2.2233e+07	3.28354e+07	1.89326e+07	3.01112e+07	1.0049e+07	2.43813e+07	2.3706e+07	1.59337e+07	3.36197e+07	3.11114e+07	3.35646e+07	3.9978e+07	1.86573e+07	3.14163e+07	2.38875e+07	1.72442e+07	2.08893e+07	2.89574e+07	3.14214e+07	2.07875e+07
844NEG	LPC(17:0)+HCOO	LPC(17:0)+HCOO	LPC	(17:0)	(17:0)	C26 H53 O9 N1 P1	554.346	3.54335	0.573154	0.00573089	0.080353	0.197508	1.14986e+06	4.04889e+06	4.36734e+06	1.70103e+06	3.26711e+06	1.44782e+06	3.44807e+06	3.14627e+06	2.13295e+06	2.63317e+06	1.82404e+06	1.68319e+06	1.23872e+06	2.00194e+06	1.18623e+06	1.83573e+06	1.79164e+06	949039	1.08616e+06	2.07477e+06	2.37465e+06	2.45701e+06	782047	1.85773e+06	535559	1.06944e+06	1.05146e+06	1.78418e+06	1.90874e+06	909373
845NEG	LPG(22:6)-H	LPG(22:6)-H	LPG	(22:6)	(22:6)	C28 H44 O9 N0 P1	555.273	2.06262	0.696633	0.136179	0.450297	0.145815	536384	1.76823e+06	1.82965e+06	3.21384e+06	2.31356e+06	3.25185e+06	2.49635e+06	3.35066e+06	3.01558e+06	5.29811e+06	428596	822920	525117	3.06341e+06	3.37219e+06	1.99797e+06	3.25201e+06	1.84281e+06	1.83208e+06	1.72368e+06	472649	2.26597e+06	888269	2.80163e+06	2.1297e+06	1.84307e+06	2.71469e+06	396850	979011	1.25209e+06
846NEG	LPC(18:3)+HCOO	LPC(18:3)+HCOO	LPC	(18:3)	(18:3)	C27 H49 O9 N1 P1	562.315	2.27201	0.290202	0.00658364	0.0852905	0.527216	1.60201e+07	2.28493e+07	6.67046e+06	1.74495e+06	1.84981e+07	1.27329e+07	1.24245e+07	1.06316e+07	1.61219e+06	2.16997e+06	3.58635e+06	2.93811e+06	2.13432e+06	4.75937e+06	689701	4.27451e+06	1.14383e+06	987359	2.63782e+06	7.42265e+06	7.52434e+06	7.58466e+06	1.04211e+06	6.28327e+06	4.2542e+06	2.37104e+06	3.37817e+06	2.22465e+06	1.186e+07	3.71767e+06
852NEG	LPC(19:1)+HCOO	LPC(19:1)+HCOO	LPC	(19:1)	(19:1)	C28 H55 O9 N1 P1	580.362	3.89455	0.301143	0.000238253	0.0255278	0.187781	1.1146e+06	1.937e+06	1.70117e+06	239795	1.79307e+06	993168	1.14141e+06	1.49544e+06	660825	797437	565558	299369	387539	607106	87062	422447	275272	149399	577948	204051	897158	430012	148576	677550	163257	102880	187829	765053	696125	313790
854NEG	LPC(19:0)+HCOO	LPC(19:0)+HCOO	LPC	(19:0)	(19:0)	C28 H57 O9 N1 P1	582.378	5.36515	0.989088	0.953176	0.990684	0.163293	8.20033e+06	2.08817e+07	7.07221e+06	1.34727e+07	1.40919e+07	1.32139e+07	2.23597e+07	6.86092e+06	7.59519e+06	2.59581e+06	1.36866e+07	1.39826e+07	1.03625e+07	1.16764e+07	8.16842e+06	7.87517e+06	1.11667e+07	1.39023e+07	1.23863e+07	1.18676e+07	1.3171e+07	1.99429e+07	8.15351e+06	8.95667e+06	9.24452e+06	1.23622e+07	8.19014e+06	5.56724e+06	1.14397e+07	1.0415e+07
855NEG	LPC(20:5)+HCOO	LPC(20:5)+HCOO	LPC	(20:5)	(20:5)	C29 H49 O9 N1 P1	586.315	2.1184	0.775048	0.136108	0.450297	0.122513	2.4317e+06	3.07315e+06	3.95687e+06	1.51155e+06	4.25327e+06	3.39192e+06	4.39723e+06	1.76021e+06	3.30607e+06	3.04766e+06	3.05809e+06	3.79511e+06	2.06513e+06	2.42454e+06	1.77338e+06	756930	1.79658e+06	2.80525e+06	4.0535e+06	1.59843e+06	4.70176e+06	3.8792e+06	1.64646e+06	2.72616e+06	3.47964e+06	2.2066e+06	2.71371e+06	3.23816e+06	3.66278e+06	1.17463e+06
857NEG	LPC(20:2)+HCOO	LPC(20:2)+HCOO	LPC	(20:2)	(20:2)	C29 H55 O9 N1 P1	592.362	3.30687	0.459988	0.00597442	0.0805248	0.272222	2.04444e+06	6.08821e+06	5.70783e+06	4.07696e+06	2.52665e+06	3.58903e+06	4.16006e+06	5.10294e+06	7.12455e+06	1.25694e+06	1.49605e+06	1.55879e+06	1.4413e+06	1.06937e+06	762318	4.55066e+06	2.20253e+06	640196	1.55489e+06	3.89511e+06	2.01426e+06	1.57036e+06	2.5849e+06	1.12569e+06	3.43073e+06	1.0527e+06	2.41135e+06	1.21386e+06	4.71693e+06	1.37426e+06
858NEG	LPC(20:2)+HCOO	LPC(20:2)+HCOO	LPC	(20:2)	(20:2)	C29 H55 O9 N1 P1	592.362	3.54111	0.334964	0.000188241	0.0233419	0.447333	7.42428e+06	7.59417e+06	1.00724e+07	1.52898e+06	1.2887e+07	5.77408e+06	7.73028e+06	9.34228e+06	5.85434e+06	6.72465e+06	4.68433e+06	4.92312e+06	935822	1.27757e+06	2.01002e+06	3.77365e+06	3.3868e+06	1.09469e+06	1.42102e+06	1.59265e+06	5.55239e+06	6.99966e+06	819344	5.47776e+06	1.02632e+06	2.79645e+06	1.2449e+06	1.74712e+06	5.65049e+06	886543
859NEG	LPC(20:1)+HCOO	LPC(20:1)+HCOO	LPC	(20:1)	(20:1)	C29 H57 O9 N1 P1	594.378	4.58636	0.637554	0.0230983	0.189682	0.475129	3.02949e+07	3.24291e+07	1.07727e+07	1.88225e+07	2.42656e+07	1.65578e+07	8.46844e+06	2.09368e+07	2.64287e+07	1.89337e+07	1.41024e+07	1.33133e+07	4.9664e+06	1.12515e+07	1.03469e+07	2.12987e+07	1.43232e+07	6.36103e+06	2.25153e+07	1.40751e+07	1.65125e+07	2.41771e+07	1.25459e+07	1.50261e+07	1.02644e+07	9.91947e+06	1.23981e+07	1.31128e+07	1.44408e+07	9.02879e+06
860NEG	LPI(18:2)-H	LPI(18:2)-H	LPI	(18:2)	(18:2)	C27 H48 O12 N0 P1	595.289	2.09142	0.86974	0.498901	0.793882	0.139538	5.29432e+06	9.59582e+06	7.19178e+06	2.41342e+06	5.55544e+06	3.2687e+06	8.94378e+06	6.3326e+06	3.03129e+06	5.86256e+06	4.58453e+06	5.00395e+06	3.89981e+06	3.7129e+06	1.93454e+06	4.22726e+06	1.05497e+07	3.4899e+06	4.86302e+06	7.73546e+06	3.60968e+06	2.53653e+06	1.4041e+06	2.24607e+06	2.46215e+06	1.03625e+06	2.30528e+06	4.28798e+06	1.76878e+06	1.73556e+06
861NEG	LPC(20:0)+HCOO	LPC(20:0)+HCOO	LPC	(20:0)	(20:0)	C29 H59 O9 N1 P1	596.393	6.39392	0.704528	0.0174995	0.163153	0.262661	1.01701e+07	5.11531e+06	9.6892e+06	4.53032e+06	1.04154e+07	7.08246e+06	7.03409e+06	9.21814e+06	4.98613e+06	6.48202e+06	3.89685e+06	6.73321e+06	4.59367e+06	5.27841e+06	2.82259e+06	5.34808e+06	5.36835e+06	4.3361e+06	6.8336e+06	7.43371e+06	6.15915e+06	7.60099e+06	3.3151e+06	6.85946e+06	4.61173e+06	3.78754e+06	3.78832e+06	5.12096e+06	5.08707e+06	3.92804e+06
863NEG	LPI(18:0)-H	LPI(18:0)-H	LPI	(18:0)	(18:0)	C27 H52 O12 N0 P1	599.32	3.45387	1.33244	0.339938	0.664436	0.419393	1.04236e+07	3.62553e+07	1.68343e+07	2.29989e+07	3.8485e+07	2.18894e+07	2.03647e+07	3.91576e+07	2.78672e+07	1.03283e+07	2.46037e+07	3.71496e+07	2.17143e+07	2.97153e+07	8.29328e+06	2.95047e+07	9.62707e+07	1.97058e+07	2.24999e+07	3.64633e+07	2.8784e+07	8.31218e+06	1.98187e+07	1.67373e+07	1.15607e+07	7.8892e+06	1.01316e+07	2.3072e+07	2.43012e+07	6.89513e+06
867NEG	LPC(22:5)+HCOO	LPC(22:5)+HCOO	LPC	(22:5)	(22:5)	C31 H53 O9 N1 P1	614.346	2.52894	0.701741	0.0103033	0.110139	0.69461	3.99369e+07	6.41823e+07	7.83467e+07	6.8012e+07	7.81948e+07	5.98781e+07	2.35316e+07	4.79511e+07	5.71678e+07	6.53342e+07	4.08744e+07	4.52297e+07	3.6991e+07	4.87889e+07	4.40961e+07	5.37354e+07	4.15266e+07	2.56538e+07	4.38477e+07	2.80451e+07	6.27861e+07	6.84603e+07	5.38653e+07	6.16578e+07	3.49038e+07	3.17766e+07	5.13983e+07	3.0801e+07	4.37163e+07	1.95296e+07
868NEG	LPC(22:4)+HCOO	LPC(22:4)+HCOO	LPC	(22:4)	(22:4)	C31 H55 O9 N1 P1	616.362	3.04138	1.00132	0.993498	0.997096	0.131119	4.32041e+06	7.02646e+06	7.72451e+06	7.24815e+06	7.08627e+06	8.88251e+06	6.28476e+06	5.40127e+06	1.16577e+07	3.86971e+06	5.69278e+06	8.51898e+06	7.06864e+06	2.96699e+06	9.40802e+06	1.23679e+07	6.59927e+06	4.16364e+06	7.40699e+06	5.40065e+06	4.09593e+06	5.18541e+06	5.12766e+06	5.48445e+06	5.65943e+06	3.74686e+06	7.35403e+06	6.29098e+06	7.28378e+06	8.51456e+06
870NEG	LPI(20:4)-H	LPI(20:4)-H	LPI	(20:4)	(20:4)	C29 H48 O12 N0 P1	619.289	2.04378	1.03459	0.826649	0.945756	0.173218	1.61591e+07	1.97591e+07	2.24967e+07	1.26894e+07	1.31522e+07	1.49733e+07	2.18722e+07	2.39673e+07	1.57541e+07	2.18676e+07	1.88337e+07	2.09476e+07	1.41571e+07	1.37158e+07	1.48323e+07	1.19495e+07	3.99187e+07	1.58198e+07	1.90249e+07	1.98114e+07	1.27836e+07	1.3744e+07	1.1127e+07	1.12873e+07	7.41853e+06	7.60705e+06	8.78346e+06	1.24186e+07	1.39504e+07	9.87813e+06
871NEG	LPC(22:0)+HCOO	LPC(22:0)+HCOO	LPC	(22:0)	(22:0)	C31 H63 O9 N1 P1	624.425	8.12468	0.737581	0.167564	0.497885	0.0461284	383034	407381	470912	306283	1.03042e+06	364863	378681	414079	190548	421231	220986	437129	383653	262831	255510	469051	410881	152685	444376	184229	292097	356852	183035	425832	397173	290755	516184	289736	424231	554854
874NEG	LPI(22:6)-H	LPI(22:6)-H	LPI	(22:6)	(22:6)	C31 H48 O12 N0 P1	643.289	1.98409	0.969724	0.894715	0.970117	0.0851349	357892	1.02958e+06	1.57522e+06	1.55578e+06	1.23478e+06	1.44795e+06	2.22649e+06	1.9935e+06	556269	2.06476e+06	1.53045e+06	370445	1.43195e+06	1.21914e+06	1.52333e+06	1.3585e+06	3.14819e+06	1.14619e+06	1.60912e+06	279788	832253	285738	1.53069e+06	352595	713305	604728	751844	259751	848076	147633
													1.7589e+10	2.14365e+10	2.57876e+10	1.31386e+10	1.99841e+10	1.59378e+10	1.68403e+10	2.26772e+10	1.21814e+10	1.67822e+10	1.10835e+10	1.36157e+10	1.19069e+10	1.28205e+10	1.10801e+10	1.26668e+10	1.11344e+10	7.8155e+09	1.5044e+10	1.09783e+10	1.42599e+10	1.78743e+10	9.2945e+09	1.36223e+10	9.06522e+09	7.48759e+09	9.99258e+09	9.13453e+09	1.32964e+10	6.5542e+09
													1.82355e+11										1.18146e+11										1.10582e+11
